# Supplementary material for: Improved prediction of conopeptide superfamilies with ConoDictor 2.0
Source: Bioinform Adv. 2021 Jun 17;1(1):vbab011. doi: 10.1093/bioadv/vbab011 (PMC9710579; doi:10.1093/bioadv/vbab011)
Supplement: vbab011_Supplementary_Data [file vbab011_supplementary_data.zip]

Archive with 89 entries (85 files):
- Supplementary Materials for Online/
- Supplementary Materials for Online/supplementary_file1.csv
- Supplementary Materials for Online/supplementary_file3.docx
- Supplementary Materials for Online/supplementary_file2/
- Supplementary Materials for Online/supplementary_file2/I1_mat.aln
- Supplementary Materials for Online/supplementary_file2/I1_pro.aln
- Supplementary Materials for Online/supplementary_file2/I1_sig.aln
- Supplementary Materials for Online/supplementary_file2/A_mat_1.aln
- Supplementary Materials for Online/supplementary_file2/A_mat_2.aln
- Supplementary Materials for Online/supplementary_file2/A_mat_3.aln
- Supplementary Materials for Online/supplementary_file2/A_pro.aln
- Supplementary Materials for Online/supplementary_file2/A_sig.aln
- Supplementary Materials for Online/supplementary_file2/B_mat.aln
- Supplementary Materials for Online/supplementary_file2/B_pro.aln
- Supplementary Materials for Online/supplementary_file2/B_sig.aln
- Supplementary Materials for Online/supplementary_file2/C_mat.aln
- Supplementary Materials for Online/supplementary_file2/C_pro.aln
- Supplementary Materials for Online/supplementary_file2/C_sig.aln
- Supplementary Materials for Online/supplementary_file2/D_mat_1.aln
- Supplementary Materials for Online/supplementary_file2/D_mat_2.aln
- Supplementary Materials for Online/supplementary_file2/D_pro_1.aln
- Supplementary Materials for Online/supplementary_file2/D_pro_2.aln
- Supplementary Materials for Online/supplementary_file2/D_sig.aln
- Supplementary Materials for Online/supplementary_file2/I2_mat_1.aln
- Supplementary Materials for Online/supplementary_file2/I2_mat_2.aln
- Supplementary Materials for Online/supplementary_file2/I2_pro.aln
- Supplementary Materials for Online/supplementary_file2/I2_sig_1.aln
- Supplementary Materials for Online/supplementary_file2/I2_sig_2.aln
- Supplementary Materials for Online/supplementary_file2/I3_mat_1.aln
- Supplementary Materials for Online/supplementary_file2/I3_mat_2.aln
- Supplementary Materials for Online/supplementary_file2/I3_pro.aln
- Supplementary Materials for Online/supplementary_file2/I3_sig.aln
- Supplementary Materials for Online/supplementary_file2/J_mat.aln
- Supplementary Materials for Online/supplementary_file2/J_pro.aln
- Supplementary Materials for Online/supplementary_file2/J_sig.aln
- Supplementary Materials for Online/supplementary_file2/K_mat.aln
- Supplementary Materials for Online/supplementary_file2/K_pro.aln
- Supplementary Materials for Online/supplementary_file2/K_sig.aln
- Supplementary Materials for Online/supplementary_file2/L_mat.aln
- Supplementary Materials for Online/supplementary_file2/L_pro.aln
- Supplementary Materials for Online/supplementary_file2/L_sig.aln
- Supplementary Materials for Online/supplementary_file2/M_mat_1.aln
- Supplementary Materials for Online/supplementary_file2/M_mat_2.aln
- Supplementary Materials for Online/supplementary_file2/M_mat_3.aln
- Supplementary Materials for Online/supplementary_file2/M_mat_4.aln
- Supplementary Materials for Online/supplementary_file2/M_mat_5.aln
- Supplementary Materials for Online/supplementary_file2/M_pro_1.aln
- Supplementary Materials for Online/supplementary_file2/M_pro_2.aln
- Supplementary Materials for Online/supplementary_file2/M_sig.aln
- Supplementary Materials for Online/supplementary_file2/N_mat.aln
- Supplementary Materials for Online/supplementary_file2/N_pro.aln
- Supplementary Materials for Online/supplementary_file2/N_sig.aln
- Supplementary Materials for Online/supplementary_file2/O1_mat.aln
- Supplementary Materials for Online/supplementary_file2/O1_pro.aln
- Supplementary Materials for Online/supplementary_file2/O1_sig.aln
- Supplementary Materials for Online/supplementary_file2/O2_con_mat.aln
- Supplementary Materials for Online/supplementary_file2/O2_con_pro.aln
- Supplementary Materials for Online/supplementary_file2/O2_con_sig.aln
- Supplementary Materials for Online/supplementary_file2/O2_mat_1.aln
- Supplementary Materials for Online/supplementary_file2/O2_mat_2.aln
- Supplementary Materials for Online/supplementary_file2/O2_pro_1.aln
- Supplementary Materials for Online/supplementary_file2/O2_pro_2.aln
- Supplementary Materials for Online/supplementary_file2/O2_pro_3.aln
- Supplementary Materials for Online/supplementary_file2/O2_sig_1.aln
- Supplementary Materials for Online/supplementary_file2/O2_sig_2.aln
- Supplementary Materials for Online/supplementary_file2/O3_mat.aln
- Supplementary Materials for Online/supplementary_file2/O3_pro.aln
- Supplementary Materials for Online/supplementary_file2/O3_sig.aln
- Supplementary Materials for Online/supplementary_file2/P_mat.aln
- Supplementary Materials for Online/supplementary_file2/P_pro.aln
- Supplementary Materials for Online/supplementary_file2/P_sig.aln
- Supplementary Materials for Online/supplementary_file2/R_mat.aln
- Supplementary Materials for Online/supplementary_file2/R_pro_1.aln
- Supplementary Materials for Online/supplementary_file2/R_pro_2.aln
- Supplementary Materials for Online/supplementary_file2/R_pro_3.aln
- Supplementary Materials for Online/supplementary_file2/R_sig.aln
- Supplementary Materials for Online/supplementary_file2/S_mat.aln
- Supplementary Materials for Online/supplementary_file2/S_pro.aln
- Supplementary Materials for Online/supplementary_file2/S_sig.aln
- Supplementary Materials for Online/supplementary_file2/T_mat.aln
- Supplementary Materials for Online/supplementary_file2/T_pro_1.aln
- Supplementary Materials for Online/supplementary_file2/T_pro_2.aln
- Supplementary Materials for Online/supplementary_file2/T_sig.aln
- Supplementary Materials for Online/supplementary_file4/
- Supplementary Materials for Online/supplementary_file4/test_pred.fa
- Supplementary Materials for Online/supplementary_file4/accession_nb.txt
- Supplementary Materials for Online/supplementary_file5/
- Supplementary Materials for Online/supplementary_file5/test_class.fa
- Supplementary Materials for Online/supplementary_file5/accession_nb.txt
