# Supplementary material for: Improved prediction of conopeptide superfamilies with ConoDictor 2.0
Source: Bioinform Adv. 2021 Jun 17;1(1):vbab011. doi: 10.1093/bioadv/vbab011 (PMC9710579; doi:10.1093/bioadv/vbab011)
Supplement: vbab011_Supplementary_Data [file vbab011_supplementary_data.zip › Supplementary Materials for Online/supplementary_file1.csv]

sequence id	Family	length	number of cysteines
A0SE59	Belongs to the conotoxin A superfamily	68	5
A0SE60	Belongs to the conotoxin A superfamily	67	4
A1X8B6	Belongs to the conotoxin A superfamily	68	4
A1X8B8	Belongs to the conotoxin A superfamily	68	3
A1X8B9	Belongs to the conotoxin A superfamily	68	3
A1X8C2	Belongs to the conotoxin A superfamily	64	4
A1X8C3	Belongs to the conotoxin A superfamily	64	4
A6M934	Belongs to the conotoxin A superfamily	68	4
C0HKF6	Belongs to the conotoxin A superfamily	70	4
C6ZJQ2	Belongs to the conotoxin A superfamily	69	4
D4HPD6	Belongs to the conotoxin A superfamily	59	4
D4HRK4	Belongs to the conotoxin A superfamily	61	4
E2DIH5	Belongs to the conotoxin A superfamily	64	4
E2DIH6	Belongs to the conotoxin A superfamily	64	4
F2XFS9	Belongs to the conotoxin A superfamily	63	4
F5C0A0	Belongs to the conotoxin A superfamily	62	4
F5C3U4	Belongs to the conotoxin A superfamily	69	4
O77256	Belongs to the conotoxin A superfamily	59	1
P0C1V9	Belongs to the conotoxin A superfamily	62	4
P0C1W0	Belongs to the conotoxin A superfamily	68	4
P0C1W4	Belongs to the conotoxin A superfamily	62	4
P0C1X1	Belongs to the conotoxin A superfamily	79	6
P0C1Y2	Belongs to the conotoxin A superfamily	62	4
P0C828	Belongs to the conotoxin A superfamily	69	6
P0C829	Belongs to the conotoxin A superfamily	80	6
P0C8U4	Belongs to the conotoxin A superfamily	64	4
P0C8U6	Belongs to the conotoxin A superfamily	63	5
P0C8U7	Belongs to the conotoxin A superfamily	63	5
P0C8U8	Belongs to the conotoxin A superfamily	81	4
P0C8U9	Belongs to the conotoxin A superfamily	81	4
P0C8V0	Belongs to the conotoxin A superfamily	58	4
P0C8V1	Belongs to the conotoxin A superfamily	61	4
P0CAQ4	Belongs to the conotoxin A superfamily	64	4
P0CAQ5	Belongs to the conotoxin A superfamily	64	4
P0CAQ6	Belongs to the conotoxin A superfamily	61	4
P0CB07	Belongs to the conotoxin A superfamily	60	4
P0CB08	Belongs to the conotoxin A superfamily	64	4
P0CB12	Belongs to the conotoxin A superfamily	60	4
P0CE73	Belongs to the conotoxin A superfamily	65	4
P0CE75	Belongs to the conotoxin A superfamily	80	6
P0CE76	Belongs to the conotoxin A superfamily	80	6
P0CH24	Belongs to the conotoxin A superfamily	66	0
P0CH39	Belongs to the conotoxin A superfamily	71	1
P0CY75	Belongs to the conotoxin A superfamily	65	4
P0CY78	Belongs to the conotoxin A superfamily	71	6
P0CY79	Belongs to the conotoxin A superfamily	71	6
P0CY80	Belongs to the conotoxin A superfamily	71	6
P0CY81	Belongs to the conotoxin A superfamily	59	6
P0CY86	Belongs to the conotoxin A superfamily	63	4
P0CY87	Belongs to the conotoxin A superfamily	59	4
P0CY88	Belongs to the conotoxin A superfamily	66	4
P0DKP5	Belongs to the conotoxin A superfamily	64	4
P0DKP6	Belongs to the conotoxin A superfamily	64	4
P0DKP7	Belongs to the conotoxin A superfamily	61	4
P0DKP8	Belongs to the conotoxin A superfamily	50	4
P0DM21	Belongs to the conotoxin A superfamily	56	4
P0DM23	Belongs to the conotoxin A superfamily	56	4
P0DPL8	Belongs to the conotoxin A superfamily	62	5
P0DPL9	Belongs to the conotoxin A superfamily	61	4
P0DPM0	Belongs to the conotoxin A superfamily	57	4
P0DPM1	Belongs to the conotoxin A superfamily	63	4
P15471	Belongs to the conotoxin A superfamily	64	4
P28879	Belongs to the conotoxin A superfamily	72	6
P50982	Belongs to the conotoxin A superfamily	62	4
P50985	Belongs to the conotoxin A superfamily	61	4
P55963	Belongs to the conotoxin A superfamily	68	6
P56636	Belongs to the conotoxin A superfamily	68	4
P56638	Belongs to the conotoxin A superfamily	56	4
P56639	Belongs to the conotoxin A superfamily	56	4
P56640	Belongs to the conotoxin A superfamily	58	4
P56973	Belongs to the conotoxin A superfamily	64	4
P58811	Belongs to the conotoxin A superfamily	58	4
P60274	Belongs to the conotoxin A superfamily	66	4
P69657	Belongs to the conotoxin A superfamily	60	4
P69747	Belongs to the conotoxin A superfamily	66	4
P85013	Belongs to the conotoxin A superfamily	66	4
P85886	Belongs to the conotoxin A superfamily	69	4
Q2I2R6	Belongs to the conotoxin A superfamily	64	4
Q2I2R7	Belongs to the conotoxin A superfamily	68	4
Q2I2R8	Belongs to the conotoxin A superfamily	68	4
Q6PPB3	Belongs to the conotoxin A superfamily	67	4
Q6PTD1	Belongs to the conotoxin A superfamily	65	4
Q6PTD4	Belongs to the conotoxin A superfamily	68	4
Q6PTD5	Belongs to the conotoxin A superfamily	68	4
Q6PTD6	Belongs to the conotoxin A superfamily	62	4
Q6PTD7	Belongs to the conotoxin A superfamily	67	4
Q9BP56	Belongs to the conotoxin A superfamily	61	4
Q9U619	Belongs to the conotoxin A superfamily	62	4
Q9XZK6	Belongs to the conotoxin A superfamily	69	4
Q9XZK7	Belongs to the conotoxin A superfamily	66	4
P07231	Belongs to the conotoxin B superfamily	100	0
P0C8D9	Belongs to the conotoxin B superfamily	96	2
P0C8E3	Belongs to the conotoxin B superfamily	104	2
P0CG46	Belongs to the conotoxin B superfamily	103	0
P0DKY9	Belongs to the conotoxin B superfamily	103	0
P0DKZ0	Belongs to the conotoxin B superfamily	96	0
P0DKZ1	Belongs to the conotoxin B superfamily	96	0
P58806	Belongs to the conotoxin B superfamily	107	2
P69745	Belongs to the conotoxin B superfamily	101	0
Q2I2P1	Belongs to the conotoxin C superfamily	85	2
Q2I2P2	Belongs to the conotoxin C superfamily	85	2
Q9XYR5	Belongs to the conotoxin C superfamily	76	0
A0A0A0VBX4	Belongs to the conotoxin D superfamily	95	11
A0A125S9D8	Belongs to the conotoxin D superfamily	85	11
C3VVN5	Belongs to the conotoxin D superfamily	94	10
C3VVN6	Belongs to the conotoxin D superfamily	94	10
C4PWC3	Belongs to the conotoxin D superfamily	93	10
C4PWC4	Belongs to the conotoxin D superfamily	92	10
F6JWU7	Belongs to the conotoxin D superfamily	85	11
F6JWU8	Belongs to the conotoxin D superfamily	85	11
F6JWU9	Belongs to the conotoxin D superfamily	85	11
F6JWV0	Belongs to the conotoxin D superfamily	85	11
F6JWV1	Belongs to the conotoxin D superfamily	85	11
F6JWV2	Belongs to the conotoxin D superfamily	85	11
F6JWV3	Belongs to the conotoxin D superfamily	85	11
P0C1W5	Belongs to the conotoxin D superfamily	92	10
P0C1W6	Belongs to the conotoxin D superfamily	95	10
P0CE24	Belongs to the conotoxin D superfamily	92	10
P0CE25	Belongs to the conotoxin D superfamily	94	10
P0CE26	Belongs to the conotoxin D superfamily	95	10
P0CE27	Belongs to the conotoxin D superfamily	95	10
P0CE28	Belongs to the conotoxin D superfamily	93	10
P0CE29	Belongs to the conotoxin D superfamily	95	10
P0CE30	Belongs to the conotoxin D superfamily	95	10
P0CE31	Belongs to the conotoxin D superfamily	92	10
P0CE32	Belongs to the conotoxin D superfamily	92	10
P0CE33	Belongs to the conotoxin D superfamily	92	10
P0CE34	Belongs to the conotoxin D superfamily	92	10
P0CE35	Belongs to the conotoxin D superfamily	92	10
P0CE36	Belongs to the conotoxin D superfamily	94	10
W4VS16	Belongs to the conotoxin H superfamily	74	7
W4VSB6	Belongs to the conotoxin H superfamily	80	7
W4VSG7	Belongs to the conotoxin H superfamily	77	1
A0A125S9E0	Belongs to the conotoxin I1 superfamily	76	8
P0C251	Belongs to the conotoxin I1 superfamily	73	9
P0C253	Belongs to the conotoxin I1 superfamily	72	9
P0C607	Belongs to the conotoxin I1 superfamily	75	9
Q7Z090	Belongs to the conotoxin I1 superfamily	75	9
Q7Z096	Belongs to the conotoxin I1 superfamily	80	9
S4UKA9	Belongs to the I1 superfamily	71	9
A0A125S9E1	Belongs to the conotoxin I2 superfamily	62	8
A0A125S9E2	Belongs to the conotoxin I2 superfamily	70	9
C7DQB7	Belongs to the conotoxin I2 superfamily	67	10
C7DQB8	Belongs to the conotoxin I2 superfamily	68	10
C7DQB9	Belongs to the conotoxin I2 superfamily	81	9
C7DQC0	Belongs to the conotoxin I2 superfamily	68	10
C7DQC1	Belongs to the conotoxin I2 superfamily	63	8
C7DQC2	Belongs to the conotoxin I2 superfamily	70	9
C7DQX6	Belongs to the conotoxin I2 superfamily	71	9
C7DQX7	Belongs to the conotoxin I2 superfamily	70	8
C7DQX8	Belongs to the conotoxin I2 superfamily	74	9
C7DQX9	Belongs to the conotoxin I2 superfamily	74	9
C7DQY0	Belongs to the conotoxin I2 superfamily	84	10
P0C254	Belongs to the conotoxin I2 superfamily	70	9
P0C258	Belongs to the conotoxin I2 superfamily	70	9
P0DKM1	Belongs to the conotoxin I2 superfamily	74	9
P69494	Belongs to the conotoxin I2 superfamily	67	10
P69495	Belongs to the conotoxin I2 superfamily	64	9
P69496	Belongs to the conotoxin I2 superfamily	64	10
P69497	Belongs to the conotoxin I2 superfamily	64	10
P69498	Belongs to the conotoxin I2 superfamily	68	10
P69499	Belongs to the conotoxin I2 superfamily	68	10
P69500	Belongs to the conotoxin I2 superfamily	67	10
P69501	Belongs to the conotoxin I2 superfamily	67	10
P69770	Belongs to the conotoxin I2 superfamily	94	9
Q5I4E5	Belongs to the conotoxin I2 superfamily	69	9
Q5I4E6	Belongs to the conotoxin I2 superfamily	82	9
Q7YZS9	Belongs to the conotoxin I2 superfamily	67	10
Q9U3Z3	Belongs to the conotoxin I2 superfamily	70	9
D2DGD3	Belongs to the conotoxin I3 superfamily	80	8
D2DGD4	Belongs to the conotoxin I3 superfamily	76	8
D2DGD5	Belongs to the conotoxin I3 superfamily	80	8
D2DGD6	Belongs to the conotoxin I3 superfamily	80	8
D2DGD7	Belongs to the conotoxin I3 superfamily	81	8
D2DGD8	Belongs to the conotoxin I3 superfamily	83	6
D2DGD9	Belongs to the conotoxin I3 superfamily	81	6
X5IY26	Belongs to the conotoxin I3 superfamily	77	8
P0CY83	Belongs to the conotoxin J superfamily	76	8
Q0N4U3	Belongs to the conotoxin J superfamily	76	7
Q0N4U4	Belongs to the conotoxin J superfamily	76	7
Q0N4U5	Belongs to the conotoxin J superfamily	76	7
Q0N4U6	Belongs to the conotoxin J superfamily	68	7
Q0N4U7	Belongs to the conotoxin J superfamily	76	7
Q0N4U8	Belongs to the conotoxin J superfamily	76	7
A0A125S9E4	Belongs to the conotoxin K superfamily	72	6
A0A125S9E5	Belongs to the conotoxin K superfamily	70	6
D0PX84	Belongs to the conotoxin K superfamily	72	6
D0PX85	Belongs to the conotoxin K superfamily	73	6
D0PX86	Belongs to the conotoxin K superfamily	70	6
D6C4I7	Belongs to the conotoxin L superfamily	67	4
D6C4I8	Belongs to the conotoxin L superfamily	66	4
D6C4I9	Belongs to the conotoxin L superfamily	67	4
D6C4J0	Belongs to the conotoxin L superfamily	67	4
D6C4J7	Belongs to the conotoxin L superfamily	73	4
Q2I2R5	Belongs to the conotoxin L superfamily	64	5
A0A125S9E6	Belongs to the conotoxin M superfamily	67	7
A0A125S9E9	Belongs to the conotoxin M superfamily	91	6
A0A2I6EDL2	Belongs to the conotoxin M superfamily	64	7
A0A2I6EDL3	Belongs to the conotoxin M superfamily	62	7
A0A2I6EDL4	Belongs to the conotoxin M superfamily	52	6
A0A2I6EDL6	Belongs to the conotoxin M superfamily	67	7
A0A2I6EDL7	Belongs to the conotoxin M superfamily	62	7
A0A2I6EDM1	Belongs to the conotoxin M superfamily	56	6
A0A2I6EDM2	Belongs to the conotoxin M superfamily	76	7
A0A2I6EDM5	Belongs to the conotoxin M superfamily	69	7
A0A2I6EDM8	Belongs to the conotoxin M superfamily	69	7
A0A2I6EDN0	Belongs to the conotoxin M superfamily	57	7
A0A2I6EDN1	Belongs to the conotoxin M superfamily	68	7
A0A2I6EDN2	Belongs to the conotoxin M superfamily	64	7
A0A2I6EDN3	Belongs to the conotoxin M superfamily	59	7
A0A2I6EDN5	Belongs to the conotoxin M superfamily	73	7
B2KPN7	Belongs to the conotoxin M superfamily	71	1
B3SVF0	Belongs to the conotoxin M superfamily. Conopeptide Y family	69	0
B3SVF1	Belongs to the conotoxin M superfamily. Conopeptide Y family	69	0
B6V6L0	Belongs to the conotoxin M superfamily	81	6
C1J5M5	Belongs to the conotoxin M superfamily	77	7
C1J5M6	Belongs to the conotoxin M superfamily	78	7
C1J5M7	Belongs to the conotoxin M superfamily	80	7
D5L5Q7	Belongs to the conotoxin M superfamily	67	2
D5L5Q8	Belongs to the conotoxin M superfamily	65	2
H2BKS9	Belongs to the conotoxin M superfamily	67	7
P01523	Belongs to the conotoxin M superfamily	75	7
P0C1N1	Belongs to the conotoxin M superfamily	67	7
P0C1N2	Belongs to the conotoxin M superfamily	68	7
P0C1N3	Belongs to the conotoxin M superfamily	68	7
P0C1N4	Belongs to the conotoxin M superfamily	64	7
P0C1N5	Belongs to the conotoxin M superfamily	68	7
P0C1N6	Belongs to the conotoxin M superfamily	71	6
P0C1N7	Belongs to the conotoxin M superfamily	64	7
P0C1N8	Belongs to the conotoxin M superfamily	68	7
P0C425	Belongs to the conotoxin M superfamily	71	6
P0C7I1	Belongs to the conotoxin M superfamily	74	7
P0CH14	Belongs to the conotoxin M superfamily	62	4
P0CH21	Belongs to the conotoxin M superfamily	58	6
P0CH22	Belongs to the conotoxin M superfamily	64	7
P0CH23	Belongs to the conotoxin M superfamily	64	7
P0CY73	Belongs to the conotoxin M superfamily	76	6
P0DKP9	Belongs to the conotoxin M superfamily	72	7
P0DKQ0	Belongs to the conotoxin M superfamily	73	7
P0DKQ1	Belongs to the conotoxin M superfamily	73	7
P0DKQ2	Belongs to the conotoxin M superfamily	73	7
P0DKQ3	Belongs to the conotoxin M superfamily	71	8
P0DKQ5	Belongs to the conotoxin M superfamily	71	8
P0DKQ9	Belongs to the conotoxin M superfamily	74	7
P56529	Belongs to the conotoxin M superfamily	75	7
P58846	Belongs to the conotoxin M superfamily	65	7
P58925	Belongs to the conotoxin M superfamily	73	7
P58927	Belongs to the conotoxin M superfamily	70	8
P69769	Belongs to the conotoxin M superfamily	75	7
P85021	Belongs to the conotoxin M superfamily	51	6
Q2I2P8	Belongs to the conotoxin M superfamily	83	4
Q2I2Q1	Belongs to the conotoxin M superfamily	66	7
Q2I2Q2	Belongs to the conotoxin M superfamily	70	6
Q2I2Q3	Belongs to the conotoxin M superfamily	69	6
Q2I2Q4	Belongs to the conotoxin M superfamily	70	6
Q2I2Q5	Belongs to the conotoxin M superfamily	69	6
Q5EHP1	Belongs to the conotoxin M superfamily	71	6
Q5EHP2	Belongs to the conotoxin M superfamily	70	6
Q5EHP3	Belongs to the conotoxin M superfamily	71	6
Q5EHP4	Belongs to the conotoxin M superfamily	70	6
Q5I2P0	Belongs to the conotoxin M superfamily	69	6
Q86DU6	Belongs to the conotoxin M superfamily	73	7
Q8I6R2	Belongs to the conotoxin M superfamily	68	7
Q9BH51	Belongs to the conotoxin M superfamily	70	6
Q9BH73	Belongs to the conotoxin M superfamily	70	6
Q9BPH3	Belongs to the conotoxin M superfamily	67	6
Q9BPH4	Belongs to the conotoxin M superfamily	70	6
Q9BPH5	Belongs to the conotoxin M superfamily	70	6
Q9BPH6	Belongs to the conotoxin M superfamily	71	6
Q9BPH7	Belongs to the conotoxin M superfamily	69	6
Q9BPH8	Belongs to the conotoxin M superfamily	70	6
Q9BPH9	Belongs to the conotoxin M superfamily	72	6
Q9BPI0	Belongs to the conotoxin M superfamily	71	6
Q9BPI1	Belongs to the conotoxin M superfamily	68	6
Q9BPI3	Belongs to the conotoxin M superfamily	67	7
Q9BPI4	Belongs to the conotoxin M superfamily	67	7
Q9BPI5	Belongs to the conotoxin M superfamily	67	7
Q9BPI6	Belongs to the conotoxin M superfamily	67	7
Q9BPI7	Belongs to the conotoxin M superfamily	67	7
Q9BPI8	Belongs to the conotoxin M superfamily	67	7
Q9BPI9	Belongs to the conotoxin M superfamily	68	7
Q9BPJ0	Belongs to the conotoxin M superfamily	67	7
Q9BPJ1	Belongs to the conotoxin M superfamily	67	7
Q9BPJ2	Belongs to the conotoxin M superfamily	67	7
Q9BPJ3	Belongs to the conotoxin M superfamily	71	7
Q9BPJ4	Belongs to the conotoxin M superfamily	90	7
Q9BPJ5	Belongs to the conotoxin M superfamily	72	7
Q9BPJ6	Belongs to the conotoxin M superfamily	70	7
Q9BPJ7	Belongs to the conotoxin M superfamily	68	7
Q9BPJ8	Belongs to the conotoxin M superfamily	68	7
Q9BPJ9	Belongs to the conotoxin M superfamily	68	7
Q9BPK0	Belongs to the conotoxin M superfamily	68	7
A0A125S9F0	Belongs to the conotoxin N superfamily	81	10
P0DM18	Belongs to the conotoxin N superfamily	96	8
P0DM19	Belongs to the conotoxin N superfamily	92	8
P0DM20	Belongs to the conotoxin N superfamily	92	8
A0A2I4QAG8	Belongs to the conotoxin O1 superfamily	74	7
A0A384E129	Belongs to the conotoxin O1 superfamily	76	8
B2KJ30	Belongs to the conotoxin O1 superfamily	78	7
C7T183	Belongs to the conotoxin O1 superfamily	69	7
C7T184	Belongs to the conotoxin O1 superfamily	69	7
C7T186	Belongs to the conotoxin O1 superfamily	69	7
C7T187	Belongs to the conotoxin O1 superfamily	69	7
C7T188	Belongs to the conotoxin O1 superfamily	69	7
C7T1P5	Belongs to the conotoxin O1 superfamily	69	7
J7GY56	Belongs to the conotoxin O1 superfamily	74	6
M9PQ91	Belongs to the conotoxin O1 superfamily	84	7
P01522	Belongs to the conotoxin O1 superfamily	73	8
P05484	Belongs to the conotoxin O1 superfamily	71	8
P0C831	Belongs to the conotoxin O1 superfamily	72	8
P0C833	Belongs to the conotoxin O1 superfamily	86	8
P0C8V5	Belongs to the conotoxin O1 superfamily	83	7
P0C8V6	Belongs to the conotoxin O1 superfamily	83	7
P0C8V7	Belongs to the conotoxin O1 superfamily	81	7
P0C8V8	Belongs to the conotoxin O1 superfamily	71	8
P0C8V9	Belongs to the conotoxin O1 superfamily	78	8
P0C902	Belongs to the conotoxin O1 superfamily	79	7
P0C903	Belongs to the conotoxin O1 superfamily	73	8
P0C904	Belongs to the conotoxin O1 superfamily	75	8
P0C905	Belongs to the conotoxin O1 superfamily	79	7
P0CB09	Belongs to the conotoxin O1 superfamily	78	7
P0CB10	Belongs to the conotoxin O1 superfamily	77	7
P0CB11	Belongs to the conotoxin O1 superfamily	76	7
P0CY60	Belongs to the conotoxin O1 superfamily	70	8
P0CY61	Belongs to the conotoxin O1 superfamily	78	7
P0CY62	Belongs to the conotoxin O1 superfamily	80	8
P0CY63	Belongs to the conotoxin O1 superfamily	74	8
P0CY64	Belongs to the conotoxin O1 superfamily	89	8
P0CY65	Belongs to the conotoxin O1 superfamily	75	8
P0CY66	Belongs to the conotoxin O1 superfamily	50	6
P0CY67	Belongs to the conotoxin O1 superfamily	63	7
P0CY69	Belongs to the conotoxin O1 superfamily	62	7
P0CY70	Belongs to the conotoxin O1 superfamily	56	6
P0CY71	Belongs to the conotoxin O1 superfamily	50	6
P0CY72	Belongs to the conotoxin O1 superfamily	80	7
P0DJC6	Belongs to the conotoxin O1 superfamily	94	7
P0DJC7	Belongs to the conotoxin O1 superfamily	70	7
P0DKQ6	Belongs to the conotoxin O1 superfamily	77	8
P0DPM4	Belongs to the O1 superfamily	82	7
P18511	Belongs to the conotoxin O1 superfamily	78	7
P18512	Belongs to the conotoxin O1 superfamily	77	7
P18513	Belongs to the conotoxin O1 superfamily	77	7
P28880	Belongs to the conotoxin O1 superfamily	72	8
P28881	Belongs to the conotoxin O1 superfamily	72	8
P56633	Belongs to the conotoxin O1 superfamily	72	8
P56708	Belongs to the conotoxin O1 superfamily	82	7
P56712	Belongs to the conotoxin O1 superfamily	78	7
P56713	Belongs to the conotoxin O1 superfamily	82	7
P56714	Belongs to the conotoxin O1 superfamily	77	7
P58913	Belongs to the conotoxin O1 superfamily	81	7
P58917	Belongs to the conotoxin O1 superfamily	71	8
P58920	Belongs to the conotoxin O1 superfamily	73	8
P69748	Belongs to the conotoxin O1 superfamily	78	7
P69749	Belongs to the conotoxin O1 superfamily	78	7
P69750	Belongs to the conotoxin O1 superfamily	82	7
P69751	Belongs to the conotoxin O1 superfamily	78	7
P69753	Belongs to the conotoxin O1 superfamily	84	7
P69754	Belongs to the conotoxin O1 superfamily	84	7
P69755	Belongs to the conotoxin O1 superfamily	83	7
P69757	Belongs to the conotoxin O1 superfamily	82	7
P69758	Belongs to the conotoxin O1 superfamily	75	7
P69759	Belongs to the conotoxin O1 superfamily	77	7
P69760	Belongs to the conotoxin O1 superfamily	76	7
P69761	Belongs to the conotoxin O1 superfamily	81	7
P69762	Belongs to the conotoxin O1 superfamily	77	7
P69763	Belongs to the conotoxin O1 superfamily	76	7
Q26443	Belongs to the conotoxin O1 superfamily	82	7
Q2I2R0	Belongs to the conotoxin O1 superfamily	89	8
Q2I2R1	Belongs to the conotoxin O1 superfamily	89	8
Q2I2R2	Belongs to the conotoxin O1 superfamily	72	7
Q2I2R3	Belongs to the conotoxin O1 superfamily	80	6
Q2I2R4	Belongs to the conotoxin O1 superfamily	76	7
Q3YED1	Belongs to the conotoxin O1 superfamily	80	7
Q3YED5	Belongs to the conotoxin O1 superfamily	76	7
Q3YED6	Belongs to the conotoxin O1 superfamily	82	7
Q3YED8	Belongs to the conotoxin O1 superfamily	81	6
Q3YEE1	Belongs to the conotoxin O1 superfamily	85	8
Q3YEE2	Belongs to the conotoxin O1 superfamily	77	7
Q3YEE3	Belongs to the conotoxin O1 superfamily	83	8
Q3YEE4	Belongs to the conotoxin O1 superfamily	74	7
Q3YEE5	Belongs to the conotoxin O1 superfamily	75	7
Q3YEE6	Belongs to the conotoxin O1 superfamily	83	8
Q3YEF1	Belongs to the conotoxin O1 superfamily	88	7
Q3YEF3	Belongs to the conotoxin O1 superfamily	76	7
Q3YEG3	Belongs to the conotoxin O1 superfamily	82	8
Q3YEG4	Belongs to the conotoxin O1 superfamily	74	8
Q3YEG6	Belongs to the conotoxin O1 superfamily	77	7
Q3YEG7	Belongs to the conotoxin O1 superfamily	80	8
Q5K0B8	Belongs to the conotoxin O1 superfamily	78	7
Q5K0B9	Belongs to the conotoxin O1 superfamily	80	7
Q5K0C0	Belongs to the conotoxin O1 superfamily	81	7
Q5K0C1	Belongs to the conotoxin O1 superfamily	78	7
Q5K0C2	Belongs to the conotoxin O1 superfamily	78	7
Q5K0C4	Belongs to the conotoxin O1 superfamily	80	8
Q5K0C5	Belongs to the conotoxin O1 superfamily	79	7
Q5K0C7	Belongs to the conotoxin O1 superfamily	79	7
Q5K0C8	Belongs to the conotoxin O1 superfamily	79	7
Q5K0C9	Belongs to the conotoxin O1 superfamily	79	7
Q5K0D0	Belongs to the conotoxin O1 superfamily	79	7
Q5K0D1	Belongs to the conotoxin O1 superfamily	79	7
Q5K0D2	Belongs to the conotoxin O1 superfamily	82	7
Q5K0D3	Belongs to the conotoxin O1 superfamily	77	8
Q5K0D5	Belongs to the conotoxin O1 superfamily	72	8
Q5K0D6	Belongs to the conotoxin O1 superfamily	78	8
Q5K0D7	Belongs to the conotoxin O1 superfamily	72	8
Q5K0D8	Belongs to the conotoxin O1 superfamily	78	8
Q7Z027	Belongs to the conotoxin O1 superfamily	82	7
Q7Z028	Belongs to the conotoxin O1 superfamily	81	7
Q86RA3	Belongs to the conotoxin O1 superfamily	74	7
Q8IS41	Belongs to the conotoxin O1 superfamily	88	7
Q9BH84	Belongs to the conotoxin O1 superfamily	78	7
Q9BP77	Belongs to the conotoxin O1 superfamily	81	8
Q9BP78	Belongs to the conotoxin O1 superfamily	79	8
Q9BP79	Belongs to the conotoxin O1 superfamily	73	8
Q9BP80	Belongs to the conotoxin O1 superfamily	70	8
Q9BP81	Belongs to the conotoxin O1 superfamily	76	8
Q9BP82	Belongs to the conotoxin O1 superfamily	70	8
Q9BP83	Belongs to the conotoxin O1 superfamily	81	8
Q9BP84	Belongs to the conotoxin O1 superfamily	77	8
Q9BP85	Belongs to the conotoxin O1 superfamily	80	8
Q9BP86	Belongs to the conotoxin O1 superfamily	78	9
Q9BP87	Belongs to the conotoxin O1 superfamily	78	8
Q9BP88	Belongs to the conotoxin O1 superfamily	76	8
Q9BP89	Belongs to the conotoxin O1 superfamily	74	8
Q9BP90	Belongs to the conotoxin O1 superfamily	77	8
Q9BP91	Belongs to the conotoxin O1 superfamily	77	8
Q9BP92	Belongs to the conotoxin O1 superfamily	77	8
Q9BP93	Belongs to the conotoxin O1 superfamily	76	8
Q9BP94	Belongs to the conotoxin O1 superfamily	75	8
Q9BP95	Belongs to the conotoxin O1 superfamily	72	8
Q9BP96	Belongs to the conotoxin O1 superfamily	72	8
Q9BP97	Belongs to the conotoxin O1 superfamily	72	8
Q9BP98	Belongs to the conotoxin O1 superfamily	72	8
Q9BP99	Belongs to the conotoxin O1 superfamily	84	7
Q9BPA0	Belongs to the conotoxin O1 superfamily	83	7
Q9BPA1	Belongs to the conotoxin O1 superfamily	91	7
Q9BPA2	Belongs to the conotoxin O1 superfamily	79	7
Q9BPA3	Belongs to the conotoxin O1 superfamily	77	7
Q9BPA4	Belongs to the conotoxin O1 superfamily	79	7
Q9BPA5	Belongs to the conotoxin O1 superfamily	78	7
Q9N633	Belongs to the conotoxin O1 superfamily	66	7
Q9N669	Belongs to the conotoxin O1 superfamily	69	7
Q9N6A4	Belongs to the conotoxin O1 superfamily	69	7
Q9TVF6	Belongs to the conotoxin O1 superfamily	69	7
Q9TVF7	Belongs to the conotoxin O1 superfamily	69	7
Q9TVK3	Belongs to the conotoxin O1 superfamily	69	7
Q9TVN1	Belongs to the conotoxin O1 superfamily	72	6
Q9TVQ6	Belongs to the conotoxin O1 superfamily	67	7
Q9TVQ7	Belongs to the conotoxin O1 superfamily	67	7
Q9TVR4	Belongs to the conotoxin O1 superfamily	74	7
Q9TVU1	Belongs to the conotoxin O1 superfamily	70	7
Q9TVX4	Belongs to the conotoxin O1 superfamily	71	7
Q9TVY1	Belongs to the conotoxin O1 superfamily	74	7
Q9TW08	Belongs to the conotoxin O1 superfamily	71	6
Q9TWM7	Belongs to the conotoxin O1 superfamily	77	7
Q9U644	Belongs to the conotoxin O1 superfamily	82	7
Q9U645	Belongs to the conotoxin O1 superfamily	81	7
Q9U647	Belongs to the conotoxin O1 superfamily	76	7
Q9U648	Belongs to the conotoxin O1 superfamily	76	7
Q9U650	Belongs to the conotoxin O1 superfamily	75	7
Q9U651	Belongs to the conotoxin O1 superfamily	76	7
Q9U654	Belongs to the conotoxin O1 superfamily	76	7
Q9U655	Belongs to the conotoxin O1 superfamily	78	7
Q9U656	Belongs to the conotoxin O1 superfamily	78	7
Q9U657	Belongs to the conotoxin O1 superfamily	83	7
Q9U659	Belongs to the conotoxin O1 superfamily	77	7
Q9U660	Belongs to the conotoxin O1 superfamily	80	7
Q9U662	Belongs to the conotoxin O1 superfamily	76	7
Q9UA71	Belongs to the conotoxin O1 superfamily	74	7
Q9UA72	Belongs to the conotoxin O1 superfamily	67	7
Q9UA83	Belongs to the conotoxin O1 superfamily	70	7
Q9UA85	Belongs to the conotoxin O1 superfamily	69	7
Q9UA86	Belongs to the conotoxin O1 superfamily	74	7
Q9UA91	Belongs to the conotoxin O1 superfamily	69	7
Q9UA93	Belongs to the conotoxin O1 superfamily	74	7
Q9UA95	Belongs to the conotoxin O1 superfamily	74	7
Q9UAB2	Belongs to the conotoxin O1 superfamily	71	6
Q9XYZ0	Belongs to the conotoxin O1 superfamily	80	7
Q9XYZ1	Belongs to the conotoxin O1 superfamily	74	8
Q9XZK2	Belongs to the conotoxin O1 superfamily	71	8
Q9XZK3	Belongs to the conotoxin O1 superfamily	78	8
Q9XZK4	Belongs to the conotoxin O1 superfamily	77	8
Q9XZK5	Belongs to the conotoxin O1 superfamily	82	7
Q9XZK8	Belongs to the conotoxin O1 superfamily	76	7
Q9XZK9	Belongs to the conotoxin O1 superfamily	76	7
Q9XZL0	Belongs to the conotoxin O1 superfamily	76	7
Q9XZL1	Belongs to the conotoxin O1 superfamily	81	7
Q9XZL2	Belongs to the conotoxin O1 superfamily	76	7
Q9XZL3	Belongs to the conotoxin O1 superfamily	82	7
Q9XZL4	Belongs to the conotoxin O1 superfamily	72	8
Q9XZL5	Belongs to the conotoxin O1 superfamily	72	8
X5IWS1	Belongs to the conotoxin O1 superfamily	82	10
A0A0K8TU78	Belongs to the O2 superfamily. Contryphan family	58	2
A0A1P8NVR4	Belongs to the O2 superfamily. Contryphan family	61	2
A0A1P8NVR5	Belongs to the O2 superfamily. Contryphan family	63	2
A0A1P8NVS2	Belongs to the O2 superfamily. Contryphan family	63	2
A0A1P8NVS3	Belongs to the O2 superfamily. Contryphan family	63	2
A0A1P8NVS8	Belongs to the O2 superfamily. Contryphan family	63	2
A0A1P8NVS9	Belongs to the O2 superfamily. Contryphan family	63	2
A0A1P8NVT3	Belongs to the O2 superfamily. Contryphan family	63	2
A0A1P8NVU0	Belongs to the O2 superfamily. Contryphan family	60	2
A0A1P8NVU1	Belongs to the O2 superfamily. Contryphan family	42	2
F5C3T9	Belongs to the O2 superfamily. Contryphan family	63	2
P0C248	Belongs to the O2 superfamily. Contryphan family	63	2
P0C250	Belongs to the O2 superfamily. Contryphan family	63	2
P0C837	Belongs to the O2 superfamily. Contryphan family	63	2
P0CY84	Belongs to the O2 superfamily. Contryphan family	63	2
P0DP16	Belongs to the O2 superfamily. Contryphan family	46	2
P58784	Belongs to the O2 superfamily. Contryphan family	63	2
P58786	Belongs to the O2 superfamily. Contryphan family	63	2
P58787	Belongs to the O2 superfamily. Contryphan family	63	2
P62903	Belongs to the O2 superfamily. Contryphan family	63	2
Q2I2P3	Belongs to the O2 superfamily. Contryphan family	63	2
Q9NDA5	Belongs to the O2 superfamily. Contryphan family	63	2
Q9NDA6	Belongs to the O2 superfamily. Contryphan family	63	2
Q9NDA7	Belongs to the O2 superfamily. Contryphan family	63	2
W4VSA0	Belongs to the O2 superfamily. Contryphan family	63	2
X5IFY8	Belongs to the O2 superfamily. Contryphan family	63	2
A0A125S9F2	Belongs to the conotoxin O2 superfamily	90	7
A0A125S9F3	Belongs to the conotoxin O2 superfamily	76	6
B0KZ78	Belongs to the conotoxin O2 superfamily	87	8
B0KZ79	Belongs to the conotoxin O2 superfamily	86	8
C8CK74	Belongs to the conotoxin O2 superfamily	85	8
C8CK75	Belongs to the conotoxin O2 superfamily	85	8
C8CK76	Belongs to the conotoxin O2 superfamily	85	8
C8CK77	Belongs to the conotoxin O2 superfamily	85	8
C8CK78	Belongs to the conotoxin O2 superfamily	85	8
C8CK79	Belongs to the conotoxin O2 superfamily	85	8
G1AS73	Belongs to the conotoxin O2 superfamily	81	6
G1AS74	Belongs to the conotoxin O2 superfamily	74	6
G1AS75	Belongs to the conotoxin O2 superfamily	76	6
G1AS76	Belongs to the conotoxin O2 superfamily	70	6
G1AS77	Belongs to the conotoxin O2 superfamily	74	5
G1AS78	Belongs to the conotoxin O2 superfamily	71	6
G1AS79	Belongs to the conotoxin O2 superfamily	81	6
G1AS80	Belongs to the conotoxin O2 superfamily	77	6
G1AS81	Belongs to the conotoxin O2 superfamily	75	6
G1AS82	Belongs to the conotoxin O2 superfamily	72	6
G1AS83	Belongs to the conotoxin O2 superfamily	73	6
P0C834	Belongs to the conotoxin O2 superfamily	77	6
P0CJ21	Belongs to the conotoxin O2 superfamily	72	6
P24160	Belongs to the conotoxin O2 superfamily	76	6
P56711	Belongs to the conotoxin O2 superfamily	80	6
P58922	Belongs to the conotoxin O2 superfamily	76	6
Q2I2Q6	Belongs to the conotoxin O2 superfamily	86	8
Q2I2Q9	Belongs to the conotoxin O2 superfamily	77	6
Q3YEF4	Belongs to the conotoxin O2 superfamily	73	6
Q3YEF7	Belongs to the conotoxin O2 superfamily	76	6
Q3YEF8	Belongs to the conotoxin O2 superfamily	72	6
Q3YEF9	Belongs to the conotoxin O2 superfamily	77	6
Q3YEG0	Belongs to the conotoxin O2 superfamily	81	6
Q9BHA0	Belongs to the conotoxin O2 superfamily	81	6
Q9BHB7	Belongs to the conotoxin O2 superfamily	79	6
Q9BPA6	Belongs to the conotoxin O2 superfamily	77	6
Q9BPA7	Belongs to the conotoxin O2 superfamily	71	6
Q9BPA9	Belongs to the conotoxin O2 superfamily	70	6
Q9BPB0	Belongs to the conotoxin O2 superfamily	78	6
Q9BPB1	Belongs to the conotoxin O2 superfamily	72	6
Q9BPB2	Belongs to the conotoxin O2 superfamily	73	6
Q9BPB4	Belongs to the conotoxin O2 superfamily	73	6
Q9BPB7	Belongs to the conotoxin O2 superfamily	76	6
Q9BPB9	Belongs to the conotoxin O2 superfamily	75	6
Q9BPC0	Belongs to the conotoxin O2 superfamily	66	6
Q9BPC1	Belongs to the conotoxin O2 superfamily	78	6
Q9BPC2	Belongs to the conotoxin O2 superfamily	77	6
Q9BPC3	Belongs to the conotoxin O2 superfamily	76	6
Q9BPC4	Belongs to the conotoxin O2 superfamily	76	6
Q9BPC5	Belongs to the conotoxin O2 superfamily	79	6
Q9BPC6	Belongs to the conotoxin O2 superfamily	76	6
Q9BPC7	Belongs to the conotoxin O2 superfamily	77	6
Q9BPC8	Belongs to the conotoxin O2 superfamily	77	6
Q9BPC9	Belongs to the conotoxin O2 superfamily	74	6
Q9BPD0	Belongs to the conotoxin O2 superfamily	74	6
W4VSF6	Belongs to the O2 superfamily	103	2
Q3YED3	Belongs to the conotoxin O3 superfamily	79	6
Q3YEF0	Belongs to the conotoxin O3 superfamily	78	6
Q9BP58	Belongs to the conotoxin O3 superfamily	75	6
Q9BP59	Belongs to the conotoxin O3 superfamily	80	6
Q9BP60	Belongs to the conotoxin O3 superfamily	76	6
Q9BP61	Belongs to the conotoxin O3 superfamily	79	6
Q9BP62	Belongs to the conotoxin O3 superfamily	80	6
Q9BP63	Belongs to the conotoxin O3 superfamily	79	6
Q9BP64	Belongs to the conotoxin O3 superfamily	78	6
Q9BP65	Belongs to the conotoxin O3 superfamily	77	6
Q9BP66	Belongs to the conotoxin O3 superfamily	78	6
Q9BP67	Belongs to the conotoxin O3 superfamily	79	6
Q9BP68	Belongs to the conotoxin O3 superfamily	77	6
Q9BP69	Belongs to the conotoxin O3 superfamily	79	6
Q9BP70	Belongs to the conotoxin O3 superfamily	79	6
Q9BP71	Belongs to the conotoxin O3 superfamily	79	6
Q9BP72	Belongs to the conotoxin O3 superfamily	79	6
Q9BP73	Belongs to the conotoxin O3 superfamily	79	6
Q9BP74	Belongs to the conotoxin O3 superfamily	78	6
Q9BP75	Belongs to the conotoxin O3 superfamily	78	6
Q9BP76	Belongs to the conotoxin O3 superfamily	78	6
A0A125S9F6	Belongs to the conotoxin P superfamily	92	6
Q2I2P4	Belongs to the conotoxin P superfamily	73	6
Q8I6V7	Belongs to the conotoxin P superfamily	90	6
Q9GU57	Belongs to the conotoxin P superfamily	88	6
Q9GU58	Belongs to the conotoxin P superfamily	88	6
A0A3G1VU73	Belongs to the conotoxin R superfamily	122	4
A0A3G1VU77	Belongs to the conotoxin R superfamily	112	4
A0A3G1VU78	Belongs to the conotoxin R superfamily	112	4
A0A3G1VU81	Belongs to the conotoxin R superfamily	117	4
A0A3G1VU84	Belongs to the conotoxin R superfamily	117	4
P84704	Belongs to the conotoxin R superfamily	117	4
P84707	Belongs to the conotoxin R superfamily	122	4
B0L0Y5	Belongs to the conotoxin S superfamily	88	10
B1PZN6	Belongs to the conotoxin S superfamily	90	10
B2CI27	Belongs to the conotoxin S superfamily	84	10
B2CI28	Belongs to the conotoxin S superfamily	92	10
B2CJ87	Belongs to the conotoxin S superfamily	88	10
P0C1W3	Belongs to the conotoxin S superfamily	93	10
P58924	Belongs to the conotoxin S superfamily	88	10
X5IWT5	Belongs to the conotoxin S superfamily	88	10
C0KYC3	Belongs to the conotoxin T superfamily	59	5
C0KYC4	Belongs to the conotoxin T superfamily	44	5
C0KYC5	Belongs to the conotoxin T superfamily	62	5
C0KYC6	Belongs to the conotoxin T superfamily	62	5
H8Y1U0	Belongs to the conotoxin T superfamily	58	5
P0C2B0	Belongs to the conotoxin T superfamily	59	5
P0C2B1	Belongs to the conotoxin T superfamily	59	5
P0C636	Belongs to the conotoxin T superfamily	67	5
P0C637	Belongs to the conotoxin T superfamily	64	5
P0C638	Belongs to the conotoxin T superfamily	62	5
P0C639	Belongs to the conotoxin T superfamily	63	5
P0C640	Belongs to the conotoxin T superfamily	68	5
P0C641	Belongs to the conotoxin T superfamily	60	5
P0C666	Belongs to the conotoxin T superfamily	71	5
P0C667	Belongs to the conotoxin T superfamily	66	5
P0C668	Belongs to the conotoxin T superfamily	64	5
P0C669	Belongs to the conotoxin T superfamily	63	5
P0C670	Belongs to the conotoxin T superfamily	63	5
P0C906	Belongs to the conotoxin T superfamily	64	5
P0C907	Belongs to the conotoxin T superfamily	58	5
P0DJC4	Belongs to the conotoxin T superfamily	62	5
P0DJC5	Belongs to the conotoxin T superfamily	62	5
P58808	Belongs to the conotoxin T superfamily	61	5
P58809	Belongs to the conotoxin T superfamily	61	5
P69764	Belongs to the conotoxin T superfamily	59	5
P69765	Belongs to the conotoxin T superfamily	54	4
P69766	Belongs to the conotoxin T superfamily	54	4
P69767	Belongs to the conotoxin T superfamily	53	4
P69768	Belongs to the conotoxin T superfamily	55	4
P81755	Belongs to the conotoxin T superfamily	67	6
P84845	Belongs to the conotoxin T superfamily	59	5
Q1A3Q1	Belongs to the conotoxin T superfamily	69	5
Q1A3Q2	Belongs to the conotoxin T superfamily	68	5
Q1A3Q5	Belongs to the conotoxin T superfamily	62	5
Q1A3Q6	Belongs to the conotoxin T superfamily	69	5
Q1A3Q7	Belongs to the conotoxin T superfamily	67	5
Q1A3Q8	Belongs to the conotoxin T superfamily	66	5
Q1A3Q9	Belongs to the conotoxin T superfamily	68	5
Q1A3R0	Belongs to the conotoxin T superfamily	62	5
Q1A3R1	Belongs to the conotoxin T superfamily	62	5
Q1A3R3	Belongs to the conotoxin T superfamily	65	5
Q3YEE8	Belongs to the conotoxin T superfamily	61	5
Q3YEE9	Belongs to the conotoxin T superfamily	62	5
Q3YEG9	Belongs to the conotoxin T superfamily	64	5
Q3YEH0	Belongs to the conotoxin T superfamily	63	5
Q3YEH1	Belongs to the conotoxin T superfamily	67	6
Q3YEH2	Belongs to the conotoxin T superfamily	63	5
Q3YEH3	Belongs to the conotoxin T superfamily	62	4
Q3YEH4	Belongs to the conotoxin T superfamily	67	5
Q3YEH5	Belongs to the conotoxin T superfamily	61	5
Q3YEH6	Belongs to the conotoxin T superfamily	61	4
Q3YEH7	Belongs to the conotoxin T superfamily	61	5
Q68IP5	Belongs to the conotoxin T superfamily	54	4
Q6PN80	Belongs to the conotoxin T superfamily	68	5
Q6PN81	Belongs to the conotoxin T superfamily	65	5
Q6PN82	Belongs to the conotoxin T superfamily	62	5
Q6PN83	Belongs to the conotoxin T superfamily	64	5
Q6PN84	Belongs to the conotoxin T superfamily	66	5
Q6PN85	Belongs to the conotoxin T superfamily	65	5
Q6PN86	Belongs to the conotoxin T superfamily	64	5
Q6PTD0	Belongs to the conotoxin T superfamily	62	5
Q9BH21	Belongs to the conotoxin T superfamily	61	5
Q9BH75	Belongs to the conotoxin T superfamily	64	5
Q9BH79	Belongs to the conotoxin T superfamily	68	5
Q9BH81	Belongs to the conotoxin T superfamily	67	5
Q9BH86	Belongs to the conotoxin T superfamily	62	5
Q9BHA6	Belongs to the conotoxin T superfamily	77	5
Q9BP46	Belongs to the conotoxin T superfamily	56	4
Q9BP51	Belongs to the conotoxin T superfamily	77	5
Q9BP53	Belongs to the conotoxin T superfamily	65	1
Q9BPD1	Belongs to the conotoxin T superfamily	64	1
Q9BPD2	Belongs to the conotoxin T superfamily	76	1
Q9BPD3	Belongs to the conotoxin T superfamily	64	1
Q9BPD4	Belongs to the conotoxin T superfamily	64	1
Q9BPD5	Belongs to the conotoxin T superfamily	65	1
Q9BPD6	Belongs to the conotoxin T superfamily	65	1
Q9BPD7	Belongs to the conotoxin T superfamily	62	1
Q9BPD9	Belongs to the conotoxin T superfamily	74	5
Q9BPE0	Belongs to the conotoxin T superfamily	75	5
Q9BPE1	Belongs to the conotoxin T superfamily	75	5
Q9BPE2	Belongs to the conotoxin T superfamily	66	5
Q9BPE3	Belongs to the conotoxin T superfamily	76	5
Q9BPE4	Belongs to the conotoxin T superfamily	64	5
Q9BPE5	Belongs to the conotoxin T superfamily	65	5
Q9BPE6	Belongs to the conotoxin T superfamily	64	5
Q9BPE7	Belongs to the conotoxin T superfamily	63	5
Q9BPE9	Belongs to the conotoxin T superfamily	64	5
Q9BPF1	Belongs to the conotoxin T superfamily	64	5
Q9BPF2	Belongs to the conotoxin T superfamily	61	5
Q9BPF3	Belongs to the conotoxin T superfamily	64	6
Q9BPF4	Belongs to the conotoxin T superfamily	63	5
Q9BPF5	Belongs to the conotoxin T superfamily	65	5
Q9BPF6	Belongs to the conotoxin T superfamily	59	5
Q9BPF7	Belongs to the conotoxin T superfamily	64	5
Q9BPF8	Belongs to the conotoxin T superfamily	63	5
Q9BPF9	Belongs to the conotoxin T superfamily	61	5
Q9BPG0	Belongs to the conotoxin T superfamily	62	5
Q9BPG1	Belongs to the conotoxin T superfamily	61	5
Q9BPG2	Belongs to the conotoxin T superfamily	61	5
Q9BPG3	Belongs to the conotoxin T superfamily	61	5
Q9BPG5	Belongs to the conotoxin T superfamily	60	5
Q9BPG6	Belongs to the conotoxin T superfamily	67	6
Q9BPG7	Belongs to the conotoxin T superfamily	63	5
Q9BPG8	Belongs to the conotoxin T superfamily	62	5
Q9BPH0	Belongs to the conotoxin T superfamily	63	5
Q9BPH1	Belongs to the conotoxin T superfamily	58	6
Q9BPH2	Belongs to the conotoxin T superfamily	60	5
Q9U6Z5	Belongs to the conotoxin T superfamily	62	5
Q9U6Z6	Belongs to the conotoxin T superfamily	63	6
Q9U6Z8	Belongs to the conotoxin T superfamily	62	5
Q9U6Z9	Belongs to the conotoxin T superfamily	63	4
Q9U700	Belongs to the conotoxin T superfamily	62	6
