# Supplementary material for: Improved prediction of conopeptide superfamilies with ConoDictor 2.0
Source: Bioinform Adv. 2021 Jun 17;1(1):vbab011. doi: 10.1093/bioadv/vbab011 (PMC9710579; doi:10.1093/bioadv/vbab011)
Supplement: vbab011_Supplementary_Data [file vbab011_supplementary_data.zip › Supplementary Materials for Online/supplementary_file2/I1_mat.aln]

>A0A125S9E0_Conotoxin/1-33 Im11.8_Belongs to the conotoxin I1 superfamily.
CSDNIGATCSDRFDCCGSMCCIGGQCVV--TFAEC
>P0C251_Conotoxin/2-33 Bt11.1_Belongs to the conotoxin I1 superfamily.
CL-SLGQRCERHSNCCGYLCCFYDKCVV--TAIGC
>P0C253_Conotoxin/6-37 Ep11.1_Belongs to the conotoxin I1 superfamily.
CS-GIGQGCGQDSNCCGDMCCYGQICAM--TFAAC
>P0C607_Conotoxin/3-34 ar11a_Belongs to the conotoxin I1 superfamily.
CS-RRGHRCIRDSQCCGGMCCQGNRCFV--AIRRC
>Q7Z090_Iota-conotoxin-like/4-35 R11.3_Belongs to the conotoxin I1 superfamily.
CW-VGRVHCTYHKDCCPSVCCFKGRCKPQ-SW-GC
>Q7Z096_Iota-conotoxin-like/5-36 r11c_Belongs to the conotoxin I1 superfamily.
CK-ADEKPCKYHADCCN--CCLGGICKPSTSWIGC
