# Supplementary material for: Improved prediction of conopeptide superfamilies with ConoDictor 2.0
Source: Bioinform Adv. 2021 Jun 17;1(1):vbab011. doi: 10.1093/bioadv/vbab011 (PMC9710579; doi:10.1093/bioadv/vbab011)
Supplement: vbab011_Supplementary_Data [file vbab011_supplementary_data.zip › Supplementary Materials for Online/supplementary_file2/I1_pro.aln]

>P0C251_Conotoxin/1-13 Bt11.1_Belongs to the conotoxin I1 superfamily.
-KPSERTLSGATRR
>P0C253_Conotoxin/1-13 Ep11.1_Belongs to the conotoxin I1 superfamily.
EKSSKRTLSGAAL-
>P0C607_Conotoxin/1-14 ar11a_Belongs to the conotoxin I1 superfamily.
EKSSERSLSGAILR
>Q7Z090_Iota-conotoxin-like/1-14 R11.3_Belongs to the conotoxin I1 superfamily.
EKLSEQTLRRAARK
>Q7Z096_Iota-conotoxin-like/1-14 r11c_Belongs to the conotoxin I1 superfamily.
EKSSKHTLSRAARV
>S4UKA9_Conotoxin/1-14 Tx11.3_Belongs to the I1 superfamily.
VKSSERTLSGAALR
