# Supplementary material for: Improved prediction of conopeptide superfamilies with ConoDictor 2.0
Source: Bioinform Adv. 2021 Jun 17;1(1):vbab011. doi: 10.1093/bioadv/vbab011 (PMC9710579; doi:10.1093/bioadv/vbab011)
Supplement: vbab011_Supplementary_Data [file vbab011_supplementary_data.zip › Supplementary Materials for Online/supplementary_file2/A_mat_1.aln]

>A1X8B8_Putative/2-15 alpha-conotoxin Qc alphaL-1_Belongs to the conotoxin A superfamily.
CSDPPCRISNPESC
>A1X8B9_Putative/3-16 alpha-conotoxin Qc alphaL-2_Belongs to the conotoxin A superfamily.
CSDPSCRFGNPELC
>P15471_Alpha-conotoxin/2-13 SI_Belongs to the conotoxin A superfamily.
CCNPAC-GPKYS-C
>P0DKP7_Alpha-conotoxin/3-15 CnIJ_Belongs to the conotoxin A superfamily.
CCHPACGGKYFK-C
>P56973_Alpha-conotoxin/4-15 CnIA_Belongs to the conotoxin A superfamily.
CCHPAC-GKYYS-C
>D4HPD6_Alpha-conotoxin/4-15 CIA_Belongs to the conotoxin A superfamily.
CCHPAC-GKHFS-C
>P0C8V1_Alpha-conotoxin-like/3-14 Sm1.1_Belongs to the conotoxin A superfamily.
CCHPAC-GPNYS-C
>P0CAQ4_Alpha-conotoxin-like/4-15 Ac1.1a_Belongs to the conotoxin A superfamily.
CCHPAC-GKHFN-C
