# Supplementary material for: Improved prediction of conopeptide superfamilies with ConoDictor 2.0
Source: Bioinform Adv. 2021 Jun 17;1(1):vbab011. doi: 10.1093/bioadv/vbab011 (PMC9710579; doi:10.1093/bioadv/vbab011)
Supplement: vbab011_Supplementary_Data [file vbab011_supplementary_data.zip › Supplementary Materials for Online/supplementary_file2/A_mat_2.aln]

>P0C1X1_Kappa-conotoxin-like/12-31 MIVA_Belongs to the conotoxin A superfamily.
CCGYNPMTICPPCMC-TYSCP
>P0C828_Kappa-conotoxin/12-30 SIVA_Belongs to the conotoxin A superfamily.
CCGYDPGTMCPPCRC-TNSC-
>P0CE75_Kappa-conotoxin-like/12-31 SmIVA_Belongs to the conotoxin A superfamily.
CCGYDPGTMCPTCMC-DNTCK
>P0CE76_Kappa-conotoxin-like/12-31 SmIVB_Belongs to the conotoxin A superfamily.
CCGYDPGSMCPPCMC-NNTCK
>P0CY78_Conotoxin/12-31 Bu23_Belongs to the conotoxin A superfamily.
CCG-RIGPHCSRCICPEVVCP
>P0CY79_Conotoxin/5-24 Bu24_Belongs to the conotoxin A superfamily.
CCG-RIGPHCSRCICPEVACP
>P0CY80_Conotoxin/5-24 Bu25_Belongs to the conotoxin A superfamily.
CCG-RIGPHCSRCICPGVVCP
>P0CY81_Conotoxin/4-22 Bu26_Belongs to the conotoxin A superfamily.
CCG-RVGPMCPKCMCPPRRC-
