# Supplementary material for: Improved prediction of conopeptide superfamilies with ConoDictor 2.0
Source: Bioinform Adv. 2021 Jun 17;1(1):vbab011. doi: 10.1093/bioadv/vbab011 (PMC9710579; doi:10.1093/bioadv/vbab011)
Supplement: vbab011_Supplementary_Data [file vbab011_supplementary_data.zip › Supplementary Materials for Online/supplementary_file2/A_pro.aln]

>A0SE59_Alpha-conotoxin-like/1-27 Mr1.3_Belongs to the conotoxin A superfamily.
FTSDR---ASNGRNAAA-KDKASDLNALNVR
>A0SE60_Alpha-conotoxin-like/1-25 Pu1.1_Belongs to the conotoxin A superfamily.
FTSDR---TSDGRNAAF-N--AFDLIALTAR
>A1X8B6_Alpha-conotoxin/1-27 Lp1.4_Belongs to the conotoxin A superfamily.
FTSDR---ALDAMNAAA-SKKASRLIALAVR
>A1X8B8_Putative/1-27 alpha-conotoxin Qc alphaL-1_Belongs to the conotoxin A superfamily.
INLDH---AFDGRNAAA-NNKATDLMARTVR
>A1X8B9_Putative/1-27 alpha-conotoxin Qc alphaL-2_Belongs to the conotoxin A superfamily.
FNLDH---AFDGRNAAA-NNKATDLMARTVR
>A1X8C2_Alpha-conotoxin-like/1-20 Lp1.8_Belongs to the conotoxin A superfamily.
FNSDRE---SNHENRRT-SNQITR-------
>A6M934_Alpha-conotoxin-like/1-27 Mr1.2_Belongs to the conotoxin A superfamily.
FTSDR---GSDGRNAAA-KDKASDLVALTVK
>C6ZJQ2_Alpha-conotoxin/1-27 Pu14.1_Belongs to the conotoxin A superfamily.
FNSDR---ASDGRNAAA-NVKASDLMARVLE
>D4HPD6_Alpha-conotoxin/1-26 CIA_Belongs to the conotoxin A superfamily.
FPSDR---ASDGRDDEA-KDERSDMYKSKR-
>D4HRK4_Alpha-conotoxin/1-24 EIIA_Belongs to the conotoxin A superfamily.
FTLDRVL---EGRNAAA-IDNALDQRDP---
>E2DIH5_Alpha-conotoxin/4-25 Vc1.2_Belongs to the conotoxin A superfamily.
FTSDR---ASDGRKAA-----ASDLITLTI-
>F2XFS9_Omega-conotoxin/1-25 Eu1.6_Belongs to the conotoxin A superfamily.
FTSDR---APDGRNAAA---KAFGLITPTVR
>F5C0A0_Alpha-conotoxin/1-27 ViIA_Belongs to the conotoxin A superfamily.
VTLDR---ASYGRYASP-VDRASALIAQAIL
>O77256_Putative/1-22 conotoxin_Belongs to the conotoxin A superfamily.
----S---ATDGRNAAA-NARVSPVISKSS-
>P0C1V9_Alpha-conotoxin-like/1-25 Ca1.1_Belongs to the conotoxin A superfamily.
FTSDR---ASDGRNAAA-N--AFDLIALIAR
>P0C1W0_Alpha-conotoxin-like/1-27 Ca1.2_Belongs to the conotoxin A superfamily.
FTSDR---ASEGRNAAA-KDKASDLVALTVR
>P0C1W4_Alpha-conotoxin-like/1-27 S1.1_Belongs to the conotoxin A superfamily.
FPLDRE---SDGANAEARTHDHEKHALDRN-
>P0C1X1_Kappa-conotoxin-like/1-17 MIVA_Belongs to the conotoxin A superfamily.
IPSDR---ASDGRNAVV-HER----------
>P0C1Y2_Alpha-conotoxin-like/4-30 Bn1.3_Belongs to the conotoxin A superfamily.
VTLDR---ASDGRNAAA-NAKTPRLIAPFIR
>P0C828_Kappa-conotoxin/1-17 SIVA_Belongs to the conotoxin A superfamily.
TPSDR---ASDGRNAAV-HER----------
>P0C8U4_Alpha-conotoxin/1-26 CnIC_Belongs to the conotoxin A superfamily.
FPSDS---ASDVRDDEA-KDERSDMYKSKR-
>P0C8U6_Alpha-conotoxin-like/1-22 PuSG1.1_Belongs to the conotoxin A superfamily.
--------ASNGMNAAA-SGEAPDSISLAVR
>P0C8U8_Alpha-conotoxin-like/1-19 Pu1.4_Belongs to the conotoxin A superfamily.
FPSDRDP-ASNHENSKG-SNR----------
>P0C8V0_Alpha-conotoxin-like/1-18 Pu1.6_Belongs to the conotoxin A superfamily.
-TSDHRP-ASNHENRRA-SKR----------
>P0C8V1_Alpha-conotoxin-like/1-27 Sm1.1_Belongs to the conotoxin A superfamily.
FPSDR---ASDGRDDEA-KDERSDMHESGRK
>P0CAQ4_Alpha-conotoxin-like/1-26 Ac1.1a_Belongs to the conotoxin A superfamily.
YPSDS---ASDGRDDEA-KDERSDMYELKR-
>P0CAQ5_Alpha-conotoxin-like/1-26 Ac1.1b_Belongs to the conotoxin A superfamily.
FPSDS---ASDGRDDEA-KDERSDMYKSKR-
>P0CAQ6_Alpha-conotoxin-like/1-23 Lp1.6a_Belongs to the conotoxin A superfamily.
FTSGR---ASDGRNAPA-NNKVSDLIR----
>P0CB07_Alpha-conotoxin-like/1-25 Ai1.1_Belongs to the conotoxin A superfamily.
-FTSD--RAFRGRNAAA---KASGLVGLTDK
>P0CB08_Alpha-conotoxin-like/1-25 Ai1.2_Belongs to the conotoxin A superfamily.
-TSGR--RAFRGRNAAA---KASGLVGLTDR
>P0CE73_Alpha-conotoxin/1-27 BnIA_Belongs to the conotoxin A superfamily.
FASDR---ASDGRNAAA-KDKASDLVALTVK
>P0CE75_Kappa-conotoxin-like/1-17 SmIVA_Belongs to the conotoxin A superfamily.
IPSDR---ASDGRNAAV-NER----------
>P0CE76_Kappa-conotoxin-like/1-17 SmIVB_Belongs to the conotoxin A superfamily.
IPSDR---ASDGRNAEV-NER----------
>P0CY75_Conotoxin/1-27 Bu19_Belongs to the conotoxin A superfamily.
FTSDR---ASDGRNAAA-NDKASDLAALAVR
>P0CY79_Conotoxin/1-23 Bu24_Belongs to the conotoxin A superfamily.
LRSNR---ASDGRRGIV-NKLND--LVPK--
>P0CY81_Conotoxin/1-27 Bu26_Belongs to the conotoxin A superfamily.
FRSNR---ASDGRKIAV-NKRRRELVVPPGK
>P0CY86_Alpha-conotoxin-like/1-26 Bu1.1_Belongs to the conotoxin A superfamily.
FSTDDE---SDGSNEEPSADQTARSSMNR--
>P0CY87_Conotoxin/1-26 Bu1.2_Belongs to the conotoxin A superfamily.
FSTDDE---SDGSNEEPSADQAARSAMNR--
>P0CY88_Conotoxin/1-23 Bu1.4_Belongs to the conotoxin A superfamily.
FPSDRD---SDGADAEA-SDEPVEF--ER--
>P0DKP5_Alpha-conotoxin/1-27 CnID_Belongs to the conotoxin A superfamily.
FPSDS---ASDGRDDEA-KDERSDMYELKRN
>P0DKP6_Alpha-conotoxin/1-27 CnIL_Belongs to the conotoxin A superfamily.
FPSDS---ASDGRDDEA-KDERSDIYESKRD
>P0DKP8_Alpha-conotoxin/1-27 CnIG_Belongs to the conotoxin A superfamily.
FPSDS---ASDGRDNEA-KDERSDMYELKRN
>P0DM21_Alpha-conotoxin/1-23 TxIA_Belongs to the conotoxin A superfamily.
FTSDR---ASDDGKAA-----ASDLITLTIK
>P0DM23_Alpha-conotoxin/1-23 Pn1.2_Belongs to the conotoxin A superfamily.
FTSDR---ASDGGNAA-----MSDLIALTIK
>P0DPL9_Alpha-conotoxin-like/1-22 Tx1.2_Belongs to the conotoxin A superfamily.
----R--STFRGRNAAA---KASGLVSLTDR
>P0DPM0_Alpha-conotoxin-like/1-26 Sm1.2_Belongs to the conotoxin A superfamily.
FPSDRE---SDGANDEARTDEPEEHGPDR--
>P0DPM1_Alpha-conotoxin-like/1-27 Sm1.3_Belongs to the conotoxin A superfamily.
SPSDR---ASDGRNAAA-NEKASDVIALALK
>P15471_Alpha-conotoxin/1-27 SI_Belongs to the conotoxin A superfamily.
FPSDR---ASDGRDDEA-KDERSDMHESDRK
>P28879_Alpha-conotoxin/1-27 SII_Belongs to the conotoxin A superfamily.
FPSDR---ASDGRDDEA-KDERSDMHESDRN
>P50982_Alpha-conotoxin/1-27 EI_Belongs to the conotoxin A superfamily.
FTLDR---ASDGRDAAA-NDKASDLIALTAR
>P50985_Alpha-conotoxin/1-23 PnIB_Belongs to the conotoxin A superfamily.
FTSDR---ASDDGNAA-----ASDLIALTIK
>P55963_Alpha-conotoxin/1-25 PIVA_Belongs to the conotoxin A superfamily.
FTSDR---ASDDRNT---NDKASRLLSHVVR
>P56636_Alpha-conotoxin/1-27 MII_Belongs to the conotoxin A superfamily.
FPSDR---ASDGRNAAA-NDKASDVITLALK
>P56638_Alpha-conotoxin/1-23 EpI_Belongs to the conotoxin A superfamily.
FTSDR---ASDSRKDA-----ASGLIALTIK
>P56639_Alpha-conotoxin/1-23 AuIA_Belongs to the conotoxin A superfamily.
FTSDR---ASDGRKDA-----ASGLIALTIK
>P56640_Alpha-conotoxin/1-23 AuIB_Belongs to the conotoxin A superfamily.
FTSDR---ASDGRKDA-----ASGLIALTMK
>P58811_Rho-conotoxin/1-22 TIA_Belongs to the conotoxin A superfamily.
FTLDR---ASDGGNAVA---KKSDVTAR---
>P60274_Alpha-conotoxin/1-23 GID_Belongs to the conotoxin A superfamily.
FTSDR---ASDGRNVAA---KAFHRIGRT--
>P69657_Alpha-conotoxin/1-27 BuIA_Belongs to the conotoxin A superfamily.
FPSDR---ASDGRNAAA-NDKASDVVTLVLK
>P69747_Alpha-conotoxin/1-22 Vc1a_Belongs to the conotoxin A superfamily.
----R--REFRGRNAAA---KASDLVSLTDK
>P85013_Alpha-conotoxin/1-27 RegIIA_Belongs to the conotoxin A superfamily.
STSVR---ASDGRNAAA-DNRASDLIAQIVR
>P85886_Alpha-conotoxin/1-27 SrIA/SrIB_Belongs to the conotoxin A superfamily.
FTSDS---AFDSRNVAA-NDKVSDMIALTAR
>Q2I2R6_Alpha-conotoxin-like/1-24 Lt1.3_Belongs to the conotoxin A superfamily.
FNLDRE---SNHENRRT-SNQITRGMWD---
>Q2I2R7_Alpha-conotoxin-like/1-27 Lt1.2_Belongs to the conotoxin A superfamily.
FTSDR---ALDAMNAAA-SNKASRLIALAVR
>Q6PPB3_Alpha-conotoxin-like/1-25 Qc1.1b_Belongs to the conotoxin A superfamily.
FTSDH---ASDGRNTAA-NDKASKLMALR--
>Q6PTD1_Alpha-conotoxin/1-27 Mr1.1_Belongs to the conotoxin A superfamily.
FTSDR---ASDGRKAAA-KDKASDLVALTVK
>Q6PTD4_Alpha-conotoxin-like/1-27 Lp1.2_Belongs to the conotoxin A superfamily.
FTSDR---AFDGRNAAA-SDKASDLISLAVR
>Q6PTD6_Alpha-conotoxin-like/1-27 Qc1.2_Belongs to the conotoxin A superfamily.
FTLDR---ASNGRNAAA-DDKPSDWIALAIK
>Q6PTD7_Alpha-conotoxin-like/1-25 Qc1.1a_Belongs to the conotoxin A superfamily.
FTSDH---ASDGRNTAA-NDKASNLMALR--
>Q9BP56_Alpha-conotoxin-like/1-23 PnMGMR-02_Belongs to the conotoxin A superfamily.
FTSDR---ASDGGNAA-----ASDLIALTIK
>Q9XZK6_Alpha-conotoxin-like/1-26 Tx1_Belongs to the conotoxin A superfamily.
STSGR--RAFHGRNAAA---KASGLVSLTDR
>Q9XZK7_Alpha-conotoxin-like/1-26 Tx2_Belongs to the conotoxin A superfamily.
FTSGR--RTFHGRNAAA---KASGLVSLTDR
