# Supplementary material for: Improved prediction of conopeptide superfamilies with ConoDictor 2.0
Source: Bioinform Adv. 2021 Jun 17;1(1):vbab011. doi: 10.1093/bioadv/vbab011 (PMC9710579; doi:10.1093/bioadv/vbab011)
Supplement: vbab011_Supplementary_Data [file vbab011_supplementary_data.zip › Supplementary Materials for Online/supplementary_file2/B_mat.aln]

>P07231_Conantokin-G_Belongs to the conotoxin B superfamily.
GEEELQENQ-ELIRE------KSN------
>P0C8D9_Conantokin-E_Belongs to the conotoxin B superfamily.
GEEEHSKYQ-ECLRE-----IRVNNVQQEC
>P0C8E3_Conantokin-P_Belongs to the conotoxin B superfamily.
GEEEHSKYQ-ECLRE-----IRVNKVQQEC
>P0CG46_Conantokin-Br_Belongs to the conotoxin B superfamily.
GDEEYSKFI-EREREAG----RLDLSKFP-
>P0DKY9_Conantokin R1-A_Belongs to the conotoxin B superfamily.
ADEEYLKFI-EEQRKQG----KLDPTKFP-
>P0DKZ0_Conantokin Rl-B_Belongs to the conotoxin B superfamily.
GEEELAEKAPEFARE------LAN------
>P0DKZ1_Conantokin Rl-C_Belongs to the conotoxin B superfamily.
GEEELSENAVEFARE------LAN------
>P58806_Conantokin-R_Belongs to the conotoxin B superfamily.
GEEEVAKMAAELARENIAKGCKVNCYP---
>P69745_Conantokin-L_Belongs to the conotoxin B superfamily.
GEEEVAKMAAELARED-----AVN------
