# Supplementary material for: Improved prediction of conopeptide superfamilies with ConoDictor 2.0
Source: Bioinform Adv. 2021 Jun 17;1(1):vbab011. doi: 10.1093/bioadv/vbab011 (PMC9710579; doi:10.1093/bioadv/vbab011)
Supplement: vbab011_Supplementary_Data [file vbab011_supplementary_data.zip › Supplementary Materials for Online/supplementary_file2/B_pro.aln]

>P07231_Conantokin-G_Belongs to the conotoxin B superfamily.
TGTLDDGGALTERRSADATALKAEPVLLQKSAARSTDDNGKDRLTQMKRILKQRGNKAR
>P0C8D9_Conantokin-E_Belongs to the conotoxin B superfamily.
-----------ERRSADATALKPEPVLLQKSDARSTDDNDKDRLTQMKRILKKRGNKAR
>P0C8E3_Conantokin-P_Belongs to the conotoxin B superfamily.
-----HGGTLTERRSTDTTALKPEPVLLQKSDARSTDDNDKDRLTQMKRILKKRGNKAR
>P0CG46_Conantokin-Br_Belongs to the conotoxin B superfamily.
TGTLDHGGALTERRSTDATALKPEPV-LQKSAARSTDDNGKDRLTQMKRILKKRGKNAR
>P0DKY9_Conantokin R1-A_Belongs to the conotoxin B superfamily.
TGTLDHGGALTERRSTDATALKPEPV-LQKSAARSTDDNGKDRLTQMKRILKKRGNNPR
>P0DKZ0_Conantokin Rl-B_Belongs to the conotoxin B superfamily.
TGTLDHGDALTERRSTDATALKPEPVLLQKSSARSTNDNGKD--TQMKRILKKRGNKAR
>P0DKZ1_Conantokin Rl-C_Belongs to the conotoxin B superfamily.
TGTLDHGDALTERRSADATALKPEPVLLQKSSARSTDDNGKD--TQMKRIFKKRRNKAR
>P58806_Conantokin-R_Belongs to the conotoxin B superfamily.
---LGHGGALTERRSTDATALKPEPVLLQKSSARSTDDNGNDRLTQMKRILKKRGNKAR
>P69745_Conantokin-L_Belongs to the conotoxin B superfamily.
TGTLDHGGALTERRSTDAIALKPEPVLLQKSSARSTDDNGNDRLTQMKRILKKRGNKAR
