# Supplementary material for: Improved prediction of conopeptide superfamilies with ConoDictor 2.0
Source: Bioinform Adv. 2021 Jun 17;1(1):vbab011. doi: 10.1093/bioadv/vbab011 (PMC9710579; doi:10.1093/bioadv/vbab011)
Supplement: vbab011_Supplementary_Data [file vbab011_supplementary_data.zip › Supplementary Materials for Online/supplementary_file2/B_sig.aln]

>P58806_Conantokin-R_Belongs/1-24 to the conotoxin B superfamily.
MQLYTYLYLLVSLVTFYLILGTGT
>P0C8E3_Conantokin-P_Belongs/1-24 to the conotoxin B superfamily.
MQLYTYLYLLVPLVTFHLILSTGT
>P07231_Conantokin-G_Belongs/1-21 to the conotoxin B superfamily.
MHLYTYLYLLVPLVTFHLILG---
>P0CG46_Conantokin-Br_Belongs/1-21 to the conotoxin B superfamily.
MQLYTYLYLLVPLVTFHLILG---
>P0DKY9_Conantokin/1-21 R1-A_Belongs to the conotoxin B superfamily.
MQLYTYLYLLVPLVTFHLILG---
>P0DKZ0_Conantokin/1-21 Rl-B_Belongs to the conotoxin B superfamily.
MQLYTYLYLLVPLVTFHLILG---
>P0DKZ1_Conantokin/1-21 Rl-C_Belongs to the conotoxin B superfamily.
MQLYTYLYLLVPLVTFHLILG---
>P69745_Conantokin-L_Belongs/1-21 to the conotoxin B superfamily.
MQLYTYLYLLVPLVTFHLILG---
