# Supplementary material for: Improved prediction of conopeptide superfamilies with ConoDictor 2.0
Source: Bioinform Adv. 2021 Jun 17;1(1):vbab011. doi: 10.1093/bioadv/vbab011 (PMC9710579; doi:10.1093/bioadv/vbab011)
Supplement: vbab011_Supplementary_Data [file vbab011_supplementary_data.zip › Supplementary Materials for Online/supplementary_file2/C_sig.aln]

>Q2I2P1_Contulakin-Lt1_Belongs to the conotoxin C superfamily.
MRTAYWVMVMMMVGITAPLSEG
>Q2I2P2_Contulakin-Lt2_Belongs to the conotoxin C superfamily.
MQMAYWVMVMMMVGITAPLSEG
>Q9XYR5_Contulakin-G_Belongs to the conotoxin C superfamily.
MQTAYWVMVMMMVWIAAPLSEG
