# Supplementary material for: Improved prediction of conopeptide superfamilies with ConoDictor 2.0
Source: Bioinform Adv. 2021 Jun 17;1(1):vbab011. doi: 10.1093/bioadv/vbab011 (PMC9710579; doi:10.1093/bioadv/vbab011)
Supplement: vbab011_Supplementary_Data [file vbab011_supplementary_data.zip › Supplementary Materials for Online/supplementary_file2/D_mat_1.aln]

>F6JWU7_Alpha-conotoxin/3-44 Lt28.1_Belongs to the conotoxin D superfamily.
CHEISDLTPWILCSPEPLCGGKGCCAQEVCDCSGPACTCPPC
>F6JWU8_Conotoxin/3-44 Lt28.2_Belongs to the conotoxin D superfamily.
CHEISDPTPWILCSPEPLCGGKGCCAQEVCDCSGPVCTCPPC
>F6JWU9_Conotoxin/3-44 Lt28.3_Belongs to the conotoxin D superfamily.
CYEISDLTPWILCSPEPLCGGKGCCAQEVCDCSGPACTCPPC
>F6JWV0_Conotoxin/3-44 Lt28.4_Belongs to the conotoxin D superfamily.
CHEISDLTPWILCSPEPLCGGKGCCAQEVCDCSGTACTCPPC
>F6JWV1_Conotoxin/3-44 Lt28.5_Belongs to the conotoxin D superfamily.
CHEISDLTPWILCSPEPLCGGKGCCAQGVCDCSGPACTCPPC
>A0A125S9D8_Conotoxin/3-44 Im28.1_Belongs to the conotoxin D superfamily.
CHEISDLTPWILCSPEPLCGGKGCCAQEVCDCSGPVCTCPPC
