# Supplementary material for: Improved prediction of conopeptide superfamilies with ConoDictor 2.0
Source: Bioinform Adv. 2021 Jun 17;1(1):vbab011. doi: 10.1093/bioadv/vbab011 (PMC9710579; doi:10.1093/bioadv/vbab011)
Supplement: vbab011_Supplementary_Data [file vbab011_supplementary_data.zip › Supplementary Materials for Online/supplementary_file2/D_pro_1.aln]

>F6JWU7_Alpha-conotoxin/1-19
VGPPPPWNMEDEIIEHWQK
>F6JWU9_Conotoxin/1-19
VGPLPPWNMEDEIIEHWQK
