# Supplementary material for: Improved prediction of conopeptide superfamilies with ConoDictor 2.0
Source: Bioinform Adv. 2021 Jun 17;1(1):vbab011. doi: 10.1093/bioadv/vbab011 (PMC9710579; doi:10.1093/bioadv/vbab011)
Supplement: vbab011_Supplementary_Data [file vbab011_supplementary_data.zip › Supplementary Materials for Online/supplementary_file2/D_pro_2.aln]

>C3VVN5_Alpha-conotoxin/1-21 Ms20.3_Belongs to the conotoxin D superfamily.
QVVQGDRRGNGLARYLQRGDR
>C3VVN6_Alpha-conotoxin/1-21 Cp20.3_Belongs to the conotoxin D superfamily.
QAVQGDRRGNGLARYLQRGDR
>C4PWC3_Alpha-conotoxin-like/1-21 Ms20.1_Belongs to the conotoxin D superfamily.
QVVQRDWRSDGLARYLQRGDR
>C4PWC4_Alpha-conotoxin-like/1-21 Ml20.1_Belongs to the conotoxin D superfamily.
QVVQGDRRSDGLARYLQRGGR
>P0C1W5_Alpha-conotoxin/1-21 VxXXA_Belongs to the conotoxin D superfamily.
QVVQVDRRGDGLAGYLQRGDR
>P0C1W6_Alpha-conotoxin/1-21 VxXXB_Belongs to the conotoxin D superfamily.
QAVQGDWRGNRLARDLQRGGR
>P0CE25_Alpha-conotoxin-like/1-21 Cp20.2_Belongs to the conotoxin D superfamily.
QAVQWDRRGNGLARYLQRGDR
>P0CE26_Alpha-conotoxin-like/1-21 Cp20.4_Belongs to the conotoxin D superfamily.
QAVQGDRRGDGLARYLQRGDR
>P0CE27_Alpha-conotoxin-like/1-21 Cp20.5_Belongs to the conotoxin D superfamily.
QAVQGDRRGNGLARYLQRNGR
>P0CE28_Alpha-conotoxin-like/1-20 Ms20.2_Belongs to the conotoxin D superfamily.
-VVQGDWRSDGLARYLQRGDR
>P0CE29_Alpha-conotoxin-like/1-21 Ms20.4_Belongs to the conotoxin D superfamily.
QAAEGDRRGNGLARYPQRGGR
>P0CE30_Alpha-conotoxin-like/1-21 Ms20.5_Belongs to the conotoxin D superfamily.
QAAEGDRRGNGLARYLQRGGR
>P0CE31_Alpha-conotoxin-like/1-21 Ml20.2_Belongs to the conotoxin D superfamily.
QVVQGDQRSDGLARYLQRGGR
>P0CE32_Alpha-conotoxin-like/1-21 Ml20.3_Belongs to the conotoxin D superfamily.
QVVQGDWRGDGLARYLQRGDR
>P0CE34_Alpha-conotoxin-like/1-21 Rt20.1_Belongs to the conotoxin D superfamily.
QVVQGDLRSDVLARYLQRGDR
>P0CE35_Alpha-conotoxin-like/1-21 Rt20.2_Belongs to the conotoxin D superfamily.
QVVQGDLHSDVLARYLQRGDR
