# Supplementary material for: Improved prediction of conopeptide superfamilies with ConoDictor 2.0
Source: Bioinform Adv. 2021 Jun 17;1(1):vbab011. doi: 10.1093/bioadv/vbab011 (PMC9710579; doi:10.1093/bioadv/vbab011)
Supplement: vbab011_Supplementary_Data [file vbab011_supplementary_data.zip › Supplementary Materials for Online/supplementary_file2/I2_mat_1.aln]

>P69770_Conotoxin/1-50 Gla-MrII_Belongs to the conotoxin I2 superfamily.
--SCDSEFSSEFCEQPEERICSCSTHVCCHLSSSKRDQCMTWN--RCLSAQTGN----
>Q5I4E6_Conotoxin/1-47 Gla-TxX_Belongs to the conotoxin I2 superfamily.
--SCDSEFSSEFCERPEES-CSCSTHTCCHW--ARRDQCMKPQ--RCISAQKGN----
