# Supplementary material for: Improved prediction of conopeptide superfamilies with ConoDictor 2.0
Source: Bioinform Adv. 2021 Jun 17;1(1):vbab011. doi: 10.1093/bioadv/vbab011 (PMC9710579; doi:10.1093/bioadv/vbab011)
Supplement: vbab011_Supplementary_Data [file vbab011_supplementary_data.zip › Supplementary Materials for Online/supplementary_file2/I2_mat_2.aln]

>A0A125S9E2_Conotoxin/1-28 Im11.11_Belongs to the conotoxin I2 superfamily.
CTSEGYSCSSDSNCCKNVCCWNVCESHC
>C7DQB7_Kappa-conotoxin-like/3-29 Em11.8_Belongs to the conotoxin I2 superfamily.
CFPPGIYCTPYLPCCWGICC-GTCRNVC
>C7DQB8_Conotoxin/3-30 Em11.5_Belongs to the conotoxin I2 superfamily.
CFPLGTFCSRYLPCCSGMCCSGWCTRRC
>C7DQC0_Conotoxin/3-30 Eb11.7_Belongs to the conotoxin I2 superfamily.
CFPPGTFCSRYLPCCSGRCCSGWCTRRC
>C7DQC2_Conotoxin/1-28 Lt11.2_Belongs to the conotoxin I2 superfamily.
CIPEGTYCQFNADCCLSQCCWGSCGNPC
>C7DQX7_Conotoxin/1-28 Lt11.6_Belongs to the conotoxin I2 superfamily.
CDLEGMFCMYDFECCLSECCMGICAFGC
>C7DQX8_Conotoxin/2-29 Vi11.3_Belongs to the conotoxin I2 superfamily.
CRNEGAMCSFGFQCCKKKCCMSHCTDFC
>C7DQX9_Conotoxin/2-29 Vi11.7_Belongs to the conotoxin I2 superfamily.
CRNEGAMCSFGFQCCKKECCMSHCTDFC
>P0C254_Conotoxin/1-28 Ep11.12_Belongs to the conotoxin I2 superfamily.
CLSEGSPCSMSGSCCHKSCCRSTCTFPC
>P0C258_Kappa-conotoxin-like/1-28 Sx11.2_Belongs to the conotoxin I2 superfamily.
CRAEGTYCENDSQCCLNECCWGGCGHPC
>P0DKM1_Conotoxin/3-30 fe11.1_Belongs to the conotoxin I2 superfamily.
CRPEAAYCEYNEQCCIDKCCQASCSDAC
>P69494_Conotoxin/3-30 Cp1.1_Belongs to the conotoxin I2 superfamily.
CFPPGVYCTRHLPCCRGRCCSGWCRPRC
>P69496_Conotoxin/1-28 Im11.2_Belongs to the conotoxin I2 superfamily.
CRLEGSSCRRSYQCCHKSCCIRECKFPC
>P69497_Conotoxin/1-28 Im11.1_Belongs to the conotoxin I2 superfamily.
CLRDGQSCGYDSDCCRYSCCWGYCDLTC
>P69499_conotoxin/3-30 S11.3_Belongs to the conotoxin I2 superfamily.
CVPPSRYCTRHRPCCRGTCCSGLCRPMC
>P69500_Kappa-conotoxin-like/3-29 1_Belongs to the conotoxin I2 superfamily.
CFPPGIYCTPYLPCCWGICC-DTCRNVC
>Q5I4E5_Conotoxin/1-28 Gla-TxXI_Belongs to the conotoxin I2 superfamily.
CIPEGSSCSSSGSCCHKSCCRWTCNQPC
