# Supplementary material for: Improved prediction of conopeptide superfamilies with ConoDictor 2.0
Source: Bioinform Adv. 2021 Jun 17;1(1):vbab011. doi: 10.1093/bioadv/vbab011 (PMC9710579; doi:10.1093/bioadv/vbab011)
Supplement: vbab011_Supplementary_Data [file vbab011_supplementary_data.zip › Supplementary Materials for Online/supplementary_file2/I2_pro.aln]

>A0A125S9E2_Conotoxin/1-10 Im11.11_Belongs to the conotoxin I2 superfamily.
--TRLQGFFKHR
>C7DQB9_Conotoxin/1-9 Eb11.3_Belongs to the conotoxin I2 superfamily.
--AQYKRFFRR-
>C7DQC1_Conotoxin/1-10 Lt11.1_Belongs to the conotoxin I2 superfamily.
--ALLQRLLGHQ
>C7DQC2_Conotoxin/1-10 Lt11.2_Belongs to the conotoxin I2 superfamily.
--EKLQEFFRQR
>C7DQX7_Conotoxin/2-13 Lt11.6_Belongs to the conotoxin I2 superfamily.
QRQKLLRSFGQR
>C7DQX8_Conotoxin/2-13 Vi11.3_Belongs to the conotoxin I2 superfamily.
HGHGLLRFWGQR
>C7DQY0_Kappa-conotoxin-like/3-14 Im11.3_Belongs to the conotoxin I2 superfamily.
PSHPLFLLLPAR
>P0C254_Conotoxin/1-10 Ep11.12_Belongs to the conotoxin I2 superfamily.
--AKLREFFRQR
>P0C258_Kappa-conotoxin-like/1-10 Sx11.2_Belongs to the conotoxin I2 superfamily.
--SKLQEFFRQR
>P0DKM1_Conotoxin/2-13 fe11.1_Belongs to the conotoxin I2 superfamily.
HGHGLLRFFGQR
>P69770_Conotoxin/1-12 Gla-MrII_Belongs to the conotoxin I2 superfamily.
STHMQKRFLRMP
>Q5I4E5_Conotoxin/1-10 Gla-TxXI_Belongs to the conotoxin I2 superfamily.
--AKLLEFFRQR
