# Supplementary material for: Improved prediction of conopeptide superfamilies with ConoDictor 2.0
Source: Bioinform Adv. 2021 Jun 17;1(1):vbab011. doi: 10.1093/bioadv/vbab011 (PMC9710579; doi:10.1093/bioadv/vbab011)
Supplement: vbab011_Supplementary_Data [file vbab011_supplementary_data.zip › Supplementary Materials for Online/supplementary_file2/I2_sig_1.aln]

>C7DQB7_Kappa-conotoxin-like/1-26 Em11.8_Belongs to the conotoxin I2 superfamily.
MMFRLTSVSCFLLVIACLNLFQVVLT
>C7DQB8_Conotoxin/1-26 Em11.5_Belongs to the conotoxin I2 superfamily.
MMFRLTSVGCFLLVIACLNLFQVVLT
>C7DQC0_Conotoxin/1-26 Eb11.7_Belongs to the conotoxin I2 superfamily.
MMFRLTSVSCFLLVIVCLNLFQVVLT
>P69498_Conotoxin/1-26 Mi11.1_Belongs to the conotoxin I2 superfamily.
MMLRLTSVSCFLLVIACLNLFQVVLT
>P69770_Conotoxin/1-25 Gla-MrII_Belongs to the conotoxin I2 superfamily.
-MFGHTSVSFLLLSIVALGMVATVIC
>Q5I4E6_Conotoxin/1-25 Gla-TxX_Belongs to the conotoxin I2 superfamily.
-MSGHTSVSFLLLSIVALGMVATVIC
