# Supplementary material for: Improved prediction of conopeptide superfamilies with ConoDictor 2.0
Source: Bioinform Adv. 2021 Jun 17;1(1):vbab011. doi: 10.1093/bioadv/vbab011 (PMC9710579; doi:10.1093/bioadv/vbab011)
Supplement: vbab011_Supplementary_Data [file vbab011_supplementary_data.zip › Supplementary Materials for Online/supplementary_file2/I2_sig_2.aln]

>C7DQB9_Conotoxin/1-23 Eb11.3_Belongs to the conotoxin I2 superfamily.
MMFRLTSVWC-LLVIVLLNSAVDG--
>C7DQC1_Conotoxin/1-23 Lt11.1_Belongs to the conotoxin I2 superfamily.
MMFRLTSV---LLVIVLLNLVVLTNA
>C7DQC2_Conotoxin/1-26 Lt11.2_Belongs to the conotoxin I2 superfamily.
MMFRLTSVSCFLLFIVFLNLVVLTNA
>C7DQX6_Conotoxin/1-26 Lt11.3_Belongs to the conotoxin I2 superfamily.
MMFRLTSVGCILLVIAFLNLVGLTNA
>C7DQX7_Conotoxin/1-26 Lt11.6_Belongs to the conotoxin I2 superfamily.
MMFRLTSVGSFLLVIVFLNLVVLTNA
>C7DQX8_Conotoxin/1-26 Vi11.3_Belongs to the conotoxin I2 superfamily.
MMFRLTSVGCFLLAIVLLNVAVLTNA
>C7DQX9_Conotoxin/1-26 Vi11.7_Belongs to the conotoxin I2 superfamily.
MMFRLTSVGCFLLVIVLLNVAVLTNA
>P0C254_Conotoxin/1-26 Ep11.12_Belongs to the conotoxin I2 superfamily.
MMFRVTSVGCFLLVILSLNLVVLTNA
>P0C258_Kappa-conotoxin-like/1-26 Sx11.2_Belongs to the conotoxin I2 superfamily.
MMFRVTSVGCLLLVIVFLNLVVPTSA
>P0DKM1_Conotoxin/1-25 fe11.1_Belongs to the conotoxin I2 superfamily.
MMFRVTSVGCFLLVIVLLHVAAVTS-
>P69495_Conotoxin/1-26 Im11.4_Belongs to the conotoxin I2 superfamily.
MMFRLTSVSCILLVIAFLNLVGLTNA
>Q5I4E5_Conotoxin/1-25 Gla-TxXI_Belongs to the conotoxin I2 superfamily.
-MVRVTSVGCFLLVIVSLNLVVLTNA
