# Supplementary material for: Improved prediction of conopeptide superfamilies with ConoDictor 2.0
Source: Bioinform Adv. 2021 Jun 17;1(1):vbab011. doi: 10.1093/bioadv/vbab011 (PMC9710579; doi:10.1093/bioadv/vbab011)
Supplement: vbab011_Supplementary_Data [file vbab011_supplementary_data.zip › Supplementary Materials for Online/supplementary_file2/I3_mat_1.aln]

>D2DGD8_Conotoxin/1-36 Pu6.1_Belongs to the conotoxin I3 superfamily.
CKQLDEDCGYGYSCCEDLSCQPLIEPDTMEITALVC
>D2DGD9_Conotoxin/4-38 Lt6.4_Belongs to the conotoxin I3 superfamily.
CLRSGEDCENNTPCCPGLSCRVSADL-ATLKLSLAC
