# Supplementary material for: Improved prediction of conopeptide superfamilies with ConoDictor 2.0
Source: Bioinform Adv. 2021 Jun 17;1(1):vbab011. doi: 10.1093/bioadv/vbab011 (PMC9710579; doi:10.1093/bioadv/vbab011)
Supplement: vbab011_Supplementary_Data [file vbab011_supplementary_data.zip › Supplementary Materials for Online/supplementary_file2/I3_mat_2.aln]

>D2DGD3_Conotoxin/4-37 Ca11a_Belongs to the conotoxin I3 superfamily.
CGGVRASCSRHDDCCGSLCCFGTSTGCRVAVRPC
>X5IY26_Conotoxin/1-31 G11.1_Belongs to the conotoxin I3 superfamily.
CAVTHEKCSDDYDCCGSLCCVGI---CAKTIAPC
>D2DGD4_Conotoxin/4-34 Ca11b_Belongs to the conotoxin I3 superfamily.
CGGTHARCNRDNDCCGSLCCFGT---CISAFVPC
>D2DGD5_Conotoxin/4-37 Ca11.3_Belongs to the conotoxin I3 superfamily.
CYGTGGRCTKDKHCCGWLCCGGPSVGCVVSVAPC
>D2DGD6_Conotoxin/4-37 Pu11.1_Belongs to the conotoxin I3 superfamily.
CRGTGGRCTKDKHCCGWLCCGGPSVGCATSFAPC
