# Supplementary material for: Improved prediction of conopeptide superfamilies with ConoDictor 2.0
Source: Bioinform Adv. 2021 Jun 17;1(1):vbab011. doi: 10.1093/bioadv/vbab011 (PMC9710579; doi:10.1093/bioadv/vbab011)
Supplement: vbab011_Supplementary_Data [file vbab011_supplementary_data.zip › Supplementary Materials for Online/supplementary_file2/I3_pro.aln]

>D2DGD3_Conotoxin/1-23 Ca11a_Belongs to the conotoxin I3 superfamily.
AEMSDNHASRSATARRDRHLSPK
>D2DGD4_Conotoxin/1-23 Ca11b_Belongs to the conotoxin I3 superfamily.
AEMSDNHASMSANALRDRLLGPK
>D2DGD5_Conotoxin/1-23 Ca11.3_Belongs to the conotoxin I3 superfamily.
AEMSDNHASRSATALRDRLLSPK
>D2DGD6_Conotoxin/1-23 Pu11.1_Belongs to the conotoxin I3 superfamily.
AEMSDNHASRSATALTDRLLGPK
>D2DGD7_Conotoxin/1-23 Pu11.2_Belongs to the conotoxin I3 superfamily.
AETSDNSASSSATALRDRLLGRK
>D2DGD8_Conotoxin/1-23 Pu6.1_Belongs to the conotoxin I3 superfamily.
AEESGQEISMVGPPLYIWDPIPP
>D2DGD9_Conotoxin/1-23 Lt6.4_Belongs to the conotoxin I3 superfamily.
AETSDNGVSRGGHRPQYWPVTPP
>X5IY26_Conotoxin/1-22 G11.1_Belongs to the conotoxin I3 superfamily.
-ETSDNHASRSTTALRDWLLGPK
