# Supplementary material for: Improved prediction of conopeptide superfamilies with ConoDictor 2.0
Source: Bioinform Adv. 2021 Jun 17;1(1):vbab011. doi: 10.1093/bioadv/vbab011 (PMC9710579; doi:10.1093/bioadv/vbab011)
Supplement: vbab011_Supplementary_Data [file vbab011_supplementary_data.zip › Supplementary Materials for Online/supplementary_file2/J_sig.aln]

>Q0N4U5_Alpha/kappa-conotoxin-like/1-27 pl14.3_Belongs to the conotoxin J superfamily.
MPSVRSVACCCLLWMMLSVQLVTPGSP
>Q0N4U6_Alpha/kappa-conotoxin-like/1-27 pl14.2_Belongs to the conotoxin J superfamily.
MPSVRSVTCCCLLWMMFSVQLVTPGSP
>Q0N4U7_Alpha/kappa-conotoxin-like/1-27 pl14.1_Belongs to the conotoxin J superfamily.
MPSVRSVTCCCLLWMMLSVQLVTPGSP
