# Supplementary material for: Improved prediction of conopeptide superfamilies with ConoDictor 2.0
Source: Bioinform Adv. 2021 Jun 17;1(1):vbab011. doi: 10.1093/bioadv/vbab011 (PMC9710579; doi:10.1093/bioadv/vbab011)
Supplement: vbab011_Supplementary_Data [file vbab011_supplementary_data.zip › Supplementary Materials for Online/supplementary_file2/K_mat.aln]

>A0A125S9E4_Conotoxin/4-41 Im23a_Belongs to the conotoxin K superfamily.
CGQTGAECYSWCIKQDLSKDWCCDFVKDIRMNPPADKC
>A0A125S9E5_Conotoxin/4-39 Im23.4_Belongs to the conotoxin K superfamily.
CGQTGAECYSWCKEQHLIR--CCDFVKYVGMNPPADKC
>D0PX85_Conotoxin/4-41 im23b_Belongs to the conotoxin K superfamily.
CGQTGAECYSWCIKQDLSKDWCCDFVKTIARLPPAHIC
>D0PX86_Conotoxin/4-39 Im23.3_Belongs to the conotoxin K superfamily.
CGQTGAECYSWCKEQHLIR--CCDFVKYVGMNPPADKC
