# Supplementary material for: Improved prediction of conopeptide superfamilies with ConoDictor 2.0
Source: Bioinform Adv. 2021 Jun 17;1(1):vbab011. doi: 10.1093/bioadv/vbab011 (PMC9710579; doi:10.1093/bioadv/vbab011)
Supplement: vbab011_Supplementary_Data [file vbab011_supplementary_data.zip › Supplementary Materials for Online/supplementary_file2/L_mat.aln]

>sp|D6C4I7|CLE1A_CONCL/2-19 Conotoxin Cl14.1a OS=Californiconus californicus OX=1736779 PE=3 SV=1
RRDCPPWCPTSHCN--AGTC
>sp|D6C4I8|CLE1B_CONCL/2-19 Conotoxin Cl14.1b OS=Californiconus californicus OX=1736779 PE=3 SV=1
RGDCPPWCVGARCR--AGKC
>sp|D6C4I9|CLEC_CONCL/2-19 Conotoxin Cl14c OS=Californiconus californicus OX=1736779 PE=1 SV=1
RRECPPWCPTSHCN--AGTC
>sp|D6C4J0|CLE2B_CONCL/2-19 Conotoxin Cl14.2b OS=Californiconus californicus OX=1736779 PE=3 SV=1
RRECPPRCPTSHCN--AGTC
>sp|D6C4J7|CLE8_CONCL/1-20 Conotoxin Cl14.8 OS=Californiconus californicus OX=1736779 PE=3 SV=1
RRDCGRCPLGQYCDAEAGMC
>sp|Q2I2R5|CLE1_CONLT/1-14 Alpha-conotoxin Lt14.1 OS=Conus litteratus OX=89445 PE=1 SV=2
--MCPPLCKPSCTN--CG--
