# Supplementary material for: Improved prediction of conopeptide superfamilies with ConoDictor 2.0
Source: Bioinform Adv. 2021 Jun 17;1(1):vbab011. doi: 10.1093/bioadv/vbab011 (PMC9710579; doi:10.1093/bioadv/vbab011)
Supplement: vbab011_Supplementary_Data [file vbab011_supplementary_data.zip › Supplementary Materials for Online/supplementary_file2/L_pro.aln]

>sp|D6C4I7|CLE1A_CONCL/1-28 Conotoxin Cl14.1a OS=Californiconus californicus OX=1736779 PE=3 SV=1
-FNIRATNGGELFGPVQRDAGNVLDHGFQ-
>sp|D6C4I8|CLE1B_CONCL/1-28 Conotoxin Cl14.1b OS=Californiconus californicus OX=1736779 PE=3 SV=1
-FNIRAINGGELFGLVQRDAGNALDHGFY-
>sp|D6C4J7|CLE8_CONCL/1-28 Conotoxin Cl14.8 OS=Californiconus californicus OX=1736779 PE=3 SV=1
-FVLQAIDGRDNSGLDDLSEADSMEHQLQ-
>sp|Q2I2R5|CLE1_CONLT/1-30 Alpha-conotoxin Lt14.1 OS=Conus litteratus OX=89445 PE=1 SV=2
GISRSATNGGEADVRAHDKAANLMALLQER
