# Supplementary material for: Improved prediction of conopeptide superfamilies with ConoDictor 2.0
Source: Bioinform Adv. 2021 Jun 17;1(1):vbab011. doi: 10.1093/bioadv/vbab011 (PMC9710579; doi:10.1093/bioadv/vbab011)
Supplement: vbab011_Supplementary_Data [file vbab011_supplementary_data.zip › Supplementary Materials for Online/supplementary_file2/M_mat_1.aln]

>P0DKQ3_Omega-conotoxin-like/1-25 CnVIIE_Belongs to the conotoxin M superfamily.
CKGTGKPCSRIAYNCCTG--SCRSG----KC
>P0DKQ5_Omega-conotoxin-like/1-25 CnVIIG_Belongs to the conotoxin M superfamily.
CKGKGASCRRTSYDCCTG--SCRSG----KC
>B6V6L0_Conotoxin/2-29 Im6.1_Belongs to the conotoxin M superfamily.
CD--PYYCNDG-KVCCPEYPTCGDSTGKLIC
