# Supplementary material for: Improved prediction of conopeptide superfamilies with ConoDictor 2.0
Source: Bioinform Adv. 2021 Jun 17;1(1):vbab011. doi: 10.1093/bioadv/vbab011 (PMC9710579; doi:10.1093/bioadv/vbab011)
Supplement: vbab011_Supplementary_Data [file vbab011_supplementary_data.zip › Supplementary Materials for Online/supplementary_file2/M_mat_2.aln]

>P0DKQ0_Conotoxin/2-22 CnIIIE_Belongs to the conotoxin M superfamily.
CCGEGASCPVYSRDRLICSCC
>P0DKQ1_Conotoxin/2-22 CnIIIF_Belongs to the conotoxin M superfamily.
CCGEGASCPRYFRNSQICSCC
>P0DKQ2_Conotoxin/3-23 CnIIIG_Belongs to the conotoxin M superfamily.
CCGKGMTCPRYFRDNFICGCC
