# Supplementary material for: Improved prediction of conopeptide superfamilies with ConoDictor 2.0
Source: Bioinform Adv. 2021 Jun 17;1(1):vbab011. doi: 10.1093/bioadv/vbab011 (PMC9710579; doi:10.1093/bioadv/vbab011)
Supplement: vbab011_Supplementary_Data [file vbab011_supplementary_data.zip › Supplementary Materials for Online/supplementary_file2/M_mat_3.aln]

>A0A2I6EDN0_Conotoxin/1-13 reg3.17_Belongs to the conotoxin M superfamily.
CCTGQCHI---CWP-CC
>P0C1N1_Conotoxin/1-14 mr3d_Belongs to the conotoxin M superfamily.
CCRLSCG--LGCHP-CC
>P0C1N4_Conotoxin/3-17 Mr3.5_Belongs to the conotoxin M superfamily.
CCPFPCK--TSCTTLCC
>P0CH22_Conotoxin/1-14 Pu3.4_Belongs to the conotoxin M superfamily.
CCDWPCN--AGCVP-CC
>P58846_Conotoxin/1-12 tx3c_Belongs to the conotoxin M superfamily.
CC-RTC---FGCTP-CC
>P85021_Conotoxin/1-15 Reg3b_Belongs to the conotoxin M superfamily.
CCTALCSR-YHCLP-CC
>Q2I2Q1_Conotoxin/1-13 Lt3.5_Belongs to the conotoxin M superfamily.
CCKVQC---ESCTP-CC
>Q9BPH3_Conotoxin/1-13 ArMLKM-01_Belongs to the conotoxin M superfamily.
CC-TACRMPP-CK--CC
>Q9BPI3_Conotoxin/1-13 TsMMSK-011_Belongs to the conotoxin M superfamily.
CCSRYCYI---CIP-CC
>Q9BPI4_Conotoxin/1-13 TsMMSK-011_Belongs to the conotoxin M superfamily.
CCSRYCWK---CIP-CC
>Q9BPI5_Conotoxin/1-13 TsMMSK-B022_Belongs to the conotoxin M superfamily.
CCSQDCRV---CIP-CC
>Q9BPI9_Conotoxin/1-13 VnMMSK-01_Belongs to the conotoxin M superfamily.
CCSQDCSV---CIP-CC
>Q9BPJ1_Conotoxin/1-13 TxMMSK-01_Belongs to the conotoxin M superfamily.
CCRLLC---LSCNP-CC
>Q9BPJ2_Conotoxin/2-14 VnMMSK-02_Belongs to the conotoxin M superfamily.
CCTGSC---LNCWP-CC
>Q9BPJ9_Conotoxin/1-14 TsMMSK-021_Belongs to the conotoxin M superfamily.
CCDWPCT--IGCVP-CC
