# Supplementary material for: Improved prediction of conopeptide superfamilies with ConoDictor 2.0
Source: Bioinform Adv. 2021 Jun 17;1(1):vbab011. doi: 10.1093/bioadv/vbab011 (PMC9710579; doi:10.1093/bioadv/vbab011)
Supplement: vbab011_Supplementary_Data [file vbab011_supplementary_data.zip › Supplementary Materials for Online/supplementary_file2/M_mat_4.aln]

>C1J5M5_Mu-conotoxin/5-23 BuIIIA_Belongs to the conotoxin M superfamily.
CCKGKREC-GRWCRDHSRCC
>P01523_Mu-conotoxin/3-21 GIIIA_Belongs to the conotoxin M superfamily.
CCTPPKKCKDRQCKPQ-RCC
>P58925_Mu-conotoxin/4-22 PIIIA_Belongs to the conotoxin M superfamily.
CCGFPKSCRSRQCKPH-RCC
>P0DKQ9_Mu-conotoxin-like/3-21 T3.1_Belongs to the conotoxin M superfamily.
CCKGPEGCSSRECRPQ-HCC
>P0C7I1_Psi-conotoxin/4-22 PrIIIE_Belongs to the conotoxin M superfamily.
CCTYHGSCLKEKCRRK-YCC
>Q86DU6_Mu-conotoxin/3-20 SIIIA_Belongs to the conotoxin M superfamily.
CCNG--GCSSKWCRDHARCC
