# Supplementary material for: Improved prediction of conopeptide superfamilies with ConoDictor 2.0
Source: Bioinform Adv. 2021 Jun 17;1(1):vbab011. doi: 10.1093/bioadv/vbab011 (PMC9710579; doi:10.1093/bioadv/vbab011)
Supplement: vbab011_Supplementary_Data [file vbab011_supplementary_data.zip › Supplementary Materials for Online/supplementary_file2/M_mat_5.aln]

>Q9BPJ3_Conotoxin/2-17 TxMMSK-05_Belongs to the conotoxin M superfamily.
CCHPSTCHM-KGCSRCC
>Q9BPJ4_Conotoxin/1-15 TxMMSK-06_Belongs to the conotoxin M superfamily.
CCGPTACM--AGCRPCC
>Q9BPJ5_Conotoxin/3-17 TxMMSK-04_Belongs to the conotoxin M superfamily.
CCPPVACN--MGCEPCC
>Q9BPJ6_Conotoxin/1-15 TxMMSK-02_Belongs to the conotoxin M superfamily.
CCDDSECS--YSCWPCC
>Q9BPJ7_TxMMSK-03_Belongs/1-15 to the conotoxin M superfamily.
CCNAGFCR--FGCTPCC
>A0A125S9E6_Conotoxin/1-12 Im3.1_Belongs to the conotoxin M superfamily.
CCMRPICM----C-PCC
>A0A2I6EDL3_Conotoxin/1-12 reg3.5_Belongs to the conotoxin M superfamily.
CCMRPVCT----C-PCC
>A0A2I6EDL4_Conotoxin/2-17 reg3h_Belongs to the conotoxin M superfamily.
CCSPWNCIQLRAC-PCC
>A0A2I6EDL6_Conotoxin/1-16 reg3.8_Belongs to the conotoxin M superfamily.
CCPFPMCYQVPHC-PCC
>A0A2I6EDL7_Conotoxin/1-16 reg3.7_Belongs to the conotoxin M superfamily.
CCPYPSCIDIPFC-DCC
>A0A2I6EDM1_Conotoxin/1-16 reg3.9_Belongs to the conotoxin M superfamily.
CCTIWNCVQLPGC-PCC
>A0A2I6EDM5_Conotoxin/2-17 reg3.6_Belongs to the conotoxin M superfamily.
CCPYPKCIHVTFC-KCC
>A0A2I6EDM8_Conotoxin/2-17 reg3f_Belongs to the conotoxin M superfamily.
CCPFPACTTHIIC-RCC
>Q9BPH4_Conotoxin/2-15 TsMLKM-02_Belongs to the conotoxin M superfamily.
CCEQGWCD--GGCD-CC
>Q9BPH5_Conotoxin/12-25 PnMLKM-013_Belongs to the conotoxin M superfamily.
CCTMAWCD--SGCL-CC
>Q9BPH8_Conotoxin/2-16 VnMLKM-01_Belongs to the conotoxin M superfamily.
CCEPDWCD--SGCDDCC
>Q9BPH9_Conotoxin/2-15 TsMLKM-012_Belongs to the conotoxin M superfamily.
CCVMPWCD--GACD-CC
>Q9BPI0_TxMLKM-021_Belongs/2-15 to the conotoxin M superfamily.
CCPFGGCH--ELCQ-CC
>Q9BPI1_Conotoxin/2-14 PnMLKM-011_Belongs to the conotoxin M superfamily.
CCPPESCTD---CL-CC
>A0A2I6EDN1_Conotoxin/1-16 reg3.14_Belongs to the conotoxin M superfamily.
CCNWPRCN-VYLCGPCC
>A0A2I6EDN2_Conotoxin/1-14 reg3.16_Belongs to the conotoxin M superfamily.
CCYEEECPP---CKLCC
>A0A2I6EDN3_Conotoxin/1-15 reg3.15_Belongs to the conotoxin M superfamily.
CCPIQGCI--LGCTPCC
>A0A2I6EDN5_Conotoxin/2-15 reg3a_Belongs to the conotoxin M superfamily.
CCPPQWCGP---CTSCC
>P0C1N2_Conotoxin/2-16 Mr3.3_Belongs to the conotoxin M superfamily.
CCGSFACR--FGCVPCC
>P0C1N3_Conotoxin/4-18 Mr3.4_Belongs to the conotoxin M superfamily.
CCHLPACR--FGCTPCC
>P0C1N5_Conotoxin/2-16 mr3g_Belongs to the conotoxin M superfamily.
CCPLPACP--FGCNPCC
>P0C1N6_Conotoxin/3-17 tx3h_Belongs to the conotoxin M superfamily.
CCDSNWCH-ISDCE-CC
>P0C1N8_Conotoxin/1-15 tx3b_Belongs to the conotoxin M superfamily.
CCPPVACN--MGCKPCC
>P0C425_Conotoxin/2-15 mr3f_Belongs to the conotoxin M superfamily.
CCPFGGCH--ELCL-CC
>P0CY73_Conotoxin/8-22 Bu15_Belongs to the conotoxin M superfamily.
CCRMSSCQP-PVCN-CC
>P0CH21_Conotoxin/1-14 Pu3.6_Belongs to the conotoxin M superfamily.
CCISPACN--DSCY-CC
>Q2I2Q2_Conotoxin/2-15 Lt3.4_Belongs to the conotoxin M superfamily.
CCDWEWCD--ELCS-CC
>Q2I2Q4_Conotoxin/1-14 Lt3.2_Belongs to the conotoxin M superfamily.
CCISPACH--EECY-CC
>Q2I2Q5_Iota-conotoxin/3-16 LtIIIA_Belongs to the conotoxin M superfamily.
CCEPQWCD--GACD-CC
>Q5EHP1_Conotoxin/2-16 Qc3.1_Belongs to the conotoxin M superfamily.
CCDPDWCD--AGCYDCC
>Q5EHP2_Conotoxin/1-14 Mr3.8_Belongs to the conotoxin M superfamily.
CCHWNWCDH--LCS-CC
>Q5EHP3_Conotoxin/2-15 mr3e_Belongs to the conotoxin M superfamily.
CCPFGGCH--ELCY-CC
>Q9BH51_Conotoxin/2-15 TsMLKM-011_Belongs to the conotoxin M superfamily.
CCDWQWCD--GACD-CC
>Q9BH73_Conotoxin/11-25 elongated-tx3a-a_Belongs to the conotoxin M superfamily.
CCSWDVCDH-PSCT-CC
