# Supplementary material for: Improved prediction of conopeptide superfamilies with ConoDictor 2.0
Source: Bioinform Adv. 2021 Jun 17;1(1):vbab011. doi: 10.1093/bioadv/vbab011 (PMC9710579; doi:10.1093/bioadv/vbab011)
Supplement: vbab011_Supplementary_Data [file vbab011_supplementary_data.zip › Supplementary Materials for Online/supplementary_file2/M_pro_1.aln]

>Q9BPJ4_Conotoxin/1-45 TxMMSK-06_Belongs to the conotoxin M superfamily.
-LDGDQHADQPAERLQDDISSEHH-PMLNSIRRREQNQFM-------SFTSVKL
>B3SVF0_Conopeptide/1-49 Y-Pl1_Belongs to the conotoxin M superfamily. Conopeptide Y family.
QPVGDQPADQPADRN-----AEARARFLHPFQYYTLYRYLTRFLHRYPIYYIRY
>B3SVF1_Conopeptide/1-49 Y-Fe1_Belongs to the conotoxin M superfamily. Conopeptide Y family.
QPVGDQPADQPADRN-----AEARGTYLYPFSYYRLWRYFTRFLHKQPYYYVHI
