# Supplementary material for: Improved prediction of conopeptide superfamilies with ConoDictor 2.0
Source: Bioinform Adv. 2021 Jun 17;1(1):vbab011. doi: 10.1093/bioadv/vbab011 (PMC9710579; doi:10.1093/bioadv/vbab011)
Supplement: vbab011_Supplementary_Data [file vbab011_supplementary_data.zip › Supplementary Materials for Online/supplementary_file2/M_pro_2.aln]

>A0A125S9E6_Conotoxin/1-31 Im3.1_Belongs to the conotoxin M superfamily.
RQLDADQLADQLAERMED-ISADQN-RWFDPVK
>A0A2I6EDL2_Conotoxin/1-28 reg3k_Belongs to the conotoxin M superfamily.
LQLDWDQ----PGDHMLD-ISSEIDDRWFDPVR
>A0A2I6EDL3_Conotoxin/1-26 reg3.5_Belongs to the conotoxin M superfamily.
--LDGDQ----LAEHMLD-ISSGINDRWFDPVR
>A0A2I6EDL4_Conotoxin/1-31 reg3h_Belongs to the conotoxin M superfamily.
LPLDGDQPADQPAERMQD-ISPELN-PLFHPVK
>A0A2I6EDL6_Conotoxin/1-27 reg3.8_Belongs to the conotoxin M superfamily.
--LDGDQLADQPARHAQS---AERN-ARFHPVK
>A0A2I6EDL7_Conotoxin/1-29 reg3.7_Belongs to the conotoxin M superfamily.
LPLDGDQPADQPARHMQS---AERN-PRFDPVK
>A0A2I6EDM1_Conotoxin/1-30 reg3.9_Belongs to the conotoxin M superfamily.
-PLDGDQPADQPAERMQD-ISPEQN-FWFDLVE
>A0A2I6EDM2_Conotoxin/1-32 reg3.10_Belongs to the conotoxin M superfamily.
-QLDADQPVERHAENKRNLNPHERREIIMLALR
>A0A2I6EDM5_Conotoxin/1-31 reg3.6_Belongs to the conotoxin M superfamily.
LPLDGDQPADQPAERVQD-ISPDQN-PLFHLVK
>A0A2I6EDM8_Conotoxin/1-31 reg3f_Belongs to the conotoxin M superfamily.
LPLDGDQPADQPAERMQD-ISPEQN-PLFHPDK
>A0A2I6EDN0_Conotoxin/1-27 reg3.17_Belongs to the conotoxin M superfamily.
-----DQPAHQPAVRKHN-IKSAVQLRQWDEEQ
>A0A2I6EDN1_Conotoxin/1-29 reg3.14_Belongs to the conotoxin M superfamily.
--LDGDQPADQPAERMQD-ISAEQN-PWFDPVK
>A0A2I6EDN2_Conotoxin/1-30 reg3.16_Belongs to the conotoxin M superfamily.
LQLDGDQPADKPAQRKLKILPKRKHWTRFT---
>A0A2I6EDN3_Conotoxin/1-28 reg3.15_Belongs to the conotoxin M superfamily.
IPLGGDQ----PAERMRNVRSAVQD-PRFDSVG
>A0A2I6EDN5_Conotoxin/1-32 reg3a_Belongs to the conotoxin M superfamily.
LPLDGDQPADQPAKRMWNGKLAARK-PRFDKYD
>C1J5M5_Mu-conotoxin/1-29 BuIIIA_Belongs to the conotoxin M superfamily.
--QDGDQPADRPAERMQDDISSEQN-SLLEKR-
>C1J5M6_Mu-conotoxin/1-29 BuIIIB_Belongs to the conotoxin M superfamily.
--QDGDQPADRPAERMQDDISSEQN-PLLEKR-
>C1J5M7_Mu-conotoxin/1-29 BuIIIC_Belongs to the conotoxin M superfamily.
--QDGDQPADRPAERMQDDLSSEQH-PLFEKR-
>D5L5Q7_Conopeptide/1-26 Vt3.1_Belongs to the conotoxin M superfamily.
-----DQPVERNAENIQDLNPDKRV-IKIPVP-
>D5L5Q8_Conopeptide/1-27 Vt3.2_Belongs to the conotoxin M superfamily.
-----DQPVERNAENIQDLNPDKRF-IFMPVPR
>H2BKS9_Mu-conotoxin/1-28 TsIIIA_Belongs to the conotoxin M superfamily.
VPLDGDQPADQPAERKQN----EQH-PLFDQKR
>P01523_Mu-conotoxin/1-31 GIIIA_Belongs to the conotoxin M superfamily.
LPMDGDEPANRPVERMQDNISSEQY-PLFEKR-
>P0C1N1_Conotoxin/1-32 mr3d_Belongs to the conotoxin M superfamily.
VPLDGDQPADRPAERMQDDISSEHH-PFFDPVK
>P0C1N2_Conotoxin/1-32 Mr3.3_Belongs to the conotoxin M superfamily.
VPLDGDQPADRPAERLQDDISSEHH-PHFDSGR
>P0C1N3_Conotoxin/1-30 Mr3.4_Belongs to the conotoxin M superfamily.
VPLDGDQPADRPAERMQDDISSERH-PFFDR--
>P0C1N4_Conotoxin/1-27 Mr3.5_Belongs to the conotoxin M superfamily.
LPLDGDQPADQRAERTQA----EKH-SLPDPR-
>P0C1N5_Conotoxin/1-32 mr3g_Belongs to the conotoxin M superfamily.
VPLDGDQPADRPAERMQDDISSERH-PMFDAVR
>P0C1N6_Conotoxin/1-28 tx3h_Belongs to the conotoxin M superfamily.
-----DQPVERYAENKQLLNPDERREILLPALR
>P0C1N7_Conotoxin/1-28 Tx3.5-a_Belongs to the conotoxin M superfamily.
LPLDGDQPADQAAERMQA----EQH-PLFDQKR
>P0C1N8_Conotoxin/1-32 tx3b_Belongs to the conotoxin M superfamily.
VPLDGDQHADQPAQRLQDRIPTEDH-PLFDPNK
>P0C425_Conotoxin/1-28 mr3f_Belongs to the conotoxin M superfamily.
-----DKPVERYAENKQLLNPDERRGIILHALG
>P0C7I1_Psi-conotoxin/1-31 PrIIIE_Belongs to the conotoxin M superfamily.
LPVDGDQPADRPVERMQDNISSEQH-PFFEKR-
>P0CH14_Conotoxin/1-32 Mr1e_Belongs to the conotoxin M superfamily.
-QLDADQPVERHAENKQLLNPDERRGIILHALR
>P0CH21_Conotoxin/1-28 Pu3.6_Belongs to the conotoxin M superfamily.
-----DQPVERYAENKQDLNPDERMKFILHALG
>P0CH22_Conotoxin/1-32 Pu3.4_Belongs to the conotoxin M superfamily.
LPLDGDQPADRPAERMQDDFITEQH-PLFDPVK
>P0CH23_Conotoxin/1-32 Pu3.5_Belongs to the conotoxin M superfamily.
VPLDGDQPADQPAGRMQDDISSEQH-PFFDPVK
>P0DKP9_Conotoxin/1-30 CnIIID_Belongs to the conotoxin M superfamily.
LPMDGDQSVDRPAERMQDDISSEQH-PLFNQ--
>P0DKQ0_Conotoxin/1-30 CnIIIE_Belongs to the conotoxin M superfamily.
LPMDGDQSVDRPAERMQDDISSEQY-PLFNQ--
>P0DKQ1_Conotoxin/1-32 CnIIIF_Belongs to the conotoxin M superfamily.
LPMDGDQSVDRPAERMQDDISSGQH-PLFNQKR
>P0DKQ2_Conotoxin/1-29 CnIIIG_Belongs to the conotoxin M superfamily.
LPMDEDQPADQPADRMQDDISSEQY-PLFD---
>P0DKQ3_Omega-conotoxin-like/1-22 CnVIIE_Belongs to the conotoxin M superfamily.
---DDSRGTQKHRALRSD--------TKLSMST
>P0DKQ5_Omega-conotoxin-like/1-22 CnVIIG_Belongs to the conotoxin M superfamily.
---DDSRGTQRHRALRSD--------TKLSMST
>P56529_Psi-conotoxin/1-31 PIIIE_Belongs to the conotoxin M superfamily.
LLMDGDQPADRPAERMDYDISSEVH-RLLERR-
>P58846_Conotoxin/1-31 tx3c_Belongs to the conotoxin M superfamily.
VPLDGDQPADQPAERLLDDISFENN-PFYDPA-
>P58925_Mu-conotoxin/1-30 PIIIA_Belongs to the conotoxin M superfamily.
LPMDGDQPADRLAERMQDNISSEEH-P-FEKR-
>P58927_Mu-conotoxin/1-31 PnIVB_Belongs to the conotoxin M superfamily.
VPQDGDQPADQPAERMQDDISSEHH-PFFDPV-
>P69769_Kappa-conotoxin/1-31 RIIIK_Belongs to the conotoxin M superfamily.
LPMDGDQPVDRLAERMQDNISSEQH-TFFEKR-
>P85021_Conotoxin/1-31 Reg3b_Belongs to the conotoxin M superfamily.
-PLDGDQPADQPAERMED-GESTPNHPWFDPVK
>Q2I2Q1_Conotoxin/1-32 Lt3.5_Belongs to the conotoxin M superfamily.
VPLDGDQPLDRHAERMHDGISPKRH-PWFDPVK
>Q2I2Q2_Conotoxin/1-28 Lt3.4_Belongs to the conotoxin M superfamily.
-----DQPVERYAENKQDLNRDERMKIMLSALR
>Q5EHP1_Conotoxin/1-28 Qc3.1_Belongs to the conotoxin M superfamily.
-----DQPAARYAENKQDLNPNERKEMMLSALR
>Q5EHP2_Conotoxin/1-28 Mr3.8_Belongs to the conotoxin M superfamily.
-----DQPVERYAKNKQLFNPHKRRGIILRAPG
>Q5EHP3_Conotoxin/1-28 mr3e_Belongs to the conotoxin M superfamily.
-----DQPVERYAENKRLLNPDERRGIILHALG
>Q5EHP4_Conotoxin/1-28 Lp3.2_Belongs to the conotoxin M superfamily.
-----DQPVERYAENKQDLNPNERMKMIMSALG
>Q5I2P0_Conotoxin/1-32 Lp3.1_Belongs to the conotoxin M superfamily.
-ELDTDRPVERHAAIKQDLKPQERRGIRLHAPR
>Q86DU6_Mu-conotoxin/1-29 SIIIA_Belongs to the conotoxin M superfamily.
LPPDGDQPADRPAERMQDDISSDEH-PLFD---
>Q8I6R2_Conotoxin/1-26 Vx2_Belongs to the conotoxin M superfamily.
LPLDGDQPADHPAKRTQD------H-NLASPIS
>Q9BH51_Conotoxin/1-28 TsMLKM-011_Belongs to the conotoxin M superfamily.
-----DQPVERYAENKQLVSPYERRQIILHALG
>Q9BPH3_Conotoxin/1-27 ArMLKM-01_Belongs to the conotoxin M superfamily.
-----DQPVERYVENKQDLNPDESRNFMLPIV-
>Q9BPH4_Conotoxin/1-28 TsMLKM-02_Belongs to the conotoxin M superfamily.
-----DQPVERYAENKQGLNPDESREIILSALR
>Q9BPH5_Conotoxin/1-18 PnMLKM-013_Belongs to the conotoxin M superfamily.
-----DQPVEQYAGNKQDLNPDE----------
>Q9BPH6_Conotoxin/1-28 VnMLKM-02_Belongs to the conotoxin M superfamily.
-----DQPVERYAENKQLLSPDERRDIILHALG
>Q9BPH7_Conotoxin/1-27 VnMLKM-04_Belongs to the conotoxin M superfamily.
-----DQPVERYAENKRLMSPYKRRAI-LHAPR
>Q9BPH8_Conotoxin/1-27 VnMLKM-01_Belongs to the conotoxin M superfamily.
-----DQPVERYAENKRLMSPDERRAI-LHAPR
>Q9BPI0_TxMLKM-021_Belongs/1-28 to the conotoxin M superfamily.
-----DQPVERYAENKQLLNTDERREIILSALR
>Q9BPI1_Conotoxin/1-32 PnMLKM-011_Belongs to the conotoxin M superfamily.
-QLDPDQPVERYAENKQLLNPDERRGIILHALG
>Q9BPI3_Conotoxin/1-30 TsMMSK-011_Belongs to the conotoxin M superfamily.
VQLDGDQPADLPALRTQD-IATDHS-PWFDPV-
>Q9BPI4_Conotoxin/1-28 TsMMSK-011_Belongs to the conotoxin M superfamily.
--MDGDQPADLPALRTQD-IATDQS-PWFDPV-
>Q9BPI6_Conotoxin/1-30 TsMMSK-011_Belongs to the conotoxin M superfamily.
VQLDGDQPADLPALRTQD-ISTDHS-PWFDPV-
>Q9BPI7_Conotoxin/1-30 VnMMSK-03_Belongs to the conotoxin M superfamily.
LPMDGDQPADLPALRTQD-FEPERS-PWFDPV-
>Q9BPI8_Conotoxin/1-30 TsMMSK-B022_Belongs to the conotoxin M superfamily.
VQLDGDQPADLPELRAQD-FAPERS-PWFDPV-
>Q9BPI9_Conotoxin/1-30 VnMMSK-01_Belongs to the conotoxin M superfamily.
VPMDGDQPADLPALRTQD-FEPERS-PWFDPV-
>Q9BPJ1_Conotoxin/1-32 TxMMSK-01_Belongs to the conotoxin M superfamily.
VPLDGDQPADQPAERLQDDISSENH-PFFDPVK
>Q9BPJ2_Conotoxin/1-32 VnMMSK-02_Belongs to the conotoxin M superfamily.
LPLDGDQPADRPAERMQDDISSEQH-PLFDKER
>Q9BPJ3_Conotoxin/1-32 TxMMSK-05_Belongs to the conotoxin M superfamily.
VPLDGDQHADRPAERLQDDISSKHH-PMFDAVR
>Q9BPJ5_Conotoxin/1-31 TxMMSK-04_Belongs to the conotoxin M superfamily.
VPLDGDQPADRPAERMQDGISSEHH-PFFDSV-
>Q9BPJ7_TxMMSK-03_Belongs/1-31 to the conotoxin M superfamily.
VPMDGDQPADRPAERMQDDISFEQH-PMFDAT-
>Q9BPJ8_Conotoxin/1-31 ArMMSK-01_Belongs to the conotoxin M superfamily.
LPLDGDQPADRPAERMQDDFISEQH-PLFNPI-
>Q9BPJ9_Conotoxin/1-30 TsMMSK-021_Belongs to the conotoxin M superfamily.
VPLDGDQHADRPADRMQD-ISSEQH-PLFDPV-
>Q9BPK0_Conotoxin/1-31 TsMMSK-021_Belongs to the conotoxin M superfamily.
VRLDGDQHTDRPADRMQD-IATEQH-PLFDPVK
