# Supplementary material for: Improved prediction of conopeptide superfamilies with ConoDictor 2.0
Source: Bioinform Adv. 2021 Jun 17;1(1):vbab011. doi: 10.1093/bioadv/vbab011 (PMC9710579; doi:10.1093/bioadv/vbab011)
Supplement: vbab011_Supplementary_Data [file vbab011_supplementary_data.zip › Supplementary Materials for Online/supplementary_file2/M_sig.aln]

>A0A125S9E6_Conotoxin/1-20 Im3.1_Belongs to the conotoxin M superfamily.
MMSTLVVLLTICLLMLPLTA
>A0A125S9E9_Conotoxin/1-19 Im9.1_Belongs to the conotoxin M superfamily.
-MSKVGVVPLIFLVLLSIAA
>A0A2I6EDL2_Conotoxin/1-20 reg3k_Belongs to the conotoxin M superfamily.
MMFKLGVLLTICLLLFPLTA
>A0A2I6EDL3_Conotoxin/1-20 reg3.5_Belongs to the conotoxin M superfamily.
MMFKLGVLLTICLLLFPLTG
>A0A2I6EDL6_Conotoxin/1-20 reg3.8_Belongs to the conotoxin M superfamily.
MMSKLGVLLTICLLLFPLSV
>A0A2I6EDM2_Conotoxin/1-19 reg3.10_Belongs to the conotoxin M superfamily.
-MLNMGVVLFICLVLFPLAT
>A0A2I6EDM5_Conotoxin/1-20 reg3.6_Belongs to the conotoxin M superfamily.
MMSKLGVLLTICLLLFPLSA
>A0A2I6EDN2_Conotoxin/1-19 reg3.16_Belongs to the conotoxin M superfamily.
-MSKLGVFLTICLLLFPLTA
>A0A2I6EDN5_Conotoxin/1-20 reg3a_Belongs to the conotoxin M superfamily.
MMSKLRVLLTICLLLFPLSA
>B2KPN7_Conomarphin_Belongs/1-20 to the conotoxin M superfamily.
MMSKLGVLLCIFLVLFPMAT
>B3SVF0_Conopeptide/1-19 Y-Pl1_Belongs to the conotoxin M superfamily. Conopeptide Y family.
-MSKLGVVLFVFLLLLPLAA
>B6V6L0_Conotoxin/1-19 Im6.1_Belongs to the conotoxin M superfamily.
-MSKLGVVLFTLLLLVPLVT
>C1J5M5_Mu-conotoxin/1-20 BuIIIA_Belongs to the conotoxin M superfamily.
MMSKLGVLLTICLLLFPLFA
>D5L5Q7_Conopeptide/1-19 Vt3.1_Belongs to the conotoxin M superfamily.
-MLKMGVVLFIFLVLFPLAT
>P0C1N1_Conotoxin/1-19 mr3d_Belongs to the conotoxin M superfamily.
-MSKLGILLTICLLLFPLTA
>P0C1N2_Conotoxin/1-19 Mr3.3_Belongs to the conotoxin M superfamily.
-MSRLGVLLTICLLLFPLTA
>P0C1N5_Conotoxin/1-19 mr3g_Belongs to the conotoxin M superfamily.
-MSKLGVLLTICLLLFALTA
>P0C1N6_Conotoxin/1-19 tx3h_Belongs to the conotoxin M superfamily.
-MLKMGVVLFIFLVLFPLAT
>P0C425_Conotoxin/1-19 mr3f_Belongs to the conotoxin M superfamily.
-MLKMGVVLFIVLVLFPLAT
>P0C7I1_Psi-conotoxin/1-19 PrIIIE_Belongs to the conotoxin M superfamily.
-MSKLGVLLTICLLLFPITA
>P0CY73_Conotoxin/1-19 Bu15_Belongs to the conotoxin M superfamily.
-MLKMGVLLFTFLVLFPLAT
>P0DKQ2_Conotoxin/1-19 CnIIIG_Belongs to the conotoxin M superfamily.
-MSKLGVLLTICLLLLPLTA
>P0DKQ3_Omega-conotoxin-like/1-16 CnVIIE_Belongs to the conotoxin M superfamily.
--MKLTCVVIVAVLL--LTA
>P56529_Psi-conotoxin/1-19 PIIIE_Belongs to the conotoxin M superfamily.
-MSKLGALLTICLLLFPITA
>P58846_Conotoxin/1-19 tx3c_Belongs to the conotoxin M superfamily.
-MFKLGVLLTICLLLFSLNA
>P58927_Mu-conotoxin/1-20 PnIVB_Belongs to the conotoxin M superfamily.
MMSKLGVLLIICLLLCPLTA
>Q2I2P8_Conotoxin/1-19 Lt16a_Belongs to the conotoxin M superfamily.
-MPKLGVSLFIFLVLFPLAT
>Q2I2Q1_Conotoxin/1-20 Lt3.5_Belongs to the conotoxin M superfamily.
MMSKLGALLTICLLLFPLTA
>Q2I2Q2_Conotoxin/1-19 Lt3.4_Belongs to the conotoxin M superfamily.
-MLKMGVLLFTFLVLFPLAM
>Q2I2Q3_Conotoxin/1-19 Lt3.3_Belongs to the conotoxin M superfamily.
-MLKIGVVLFTLLVLFPLAT
>Q2I2Q4_Conotoxin/1-19 Lt3.2_Belongs to the conotoxin M superfamily.
-MLKIGVVLFTFLVLFPLAT
>Q2I2Q5_Iota-conotoxin/1-19 LtIIIA_Belongs to the conotoxin M superfamily.
-MLKMGVLLFTFLVLFPLTT
>Q5EHP1_Conotoxin/1-19 Qc3.1_Belongs to the conotoxin M superfamily.
-MLKMGVVLFTFLVLFPLAT
>Q5I2P0_Conotoxin/1-19 Lp3.1_Belongs to the conotoxin M superfamily.
-MLKMGVLLFIFLVLFPLTT
>Q86DU6_Mu-conotoxin/1-20 SIIIA_Belongs to the conotoxin M superfamily.
MMSKLGVLLTVCPLLFPLTA
>Q8I6R2_Conotoxin/1-20 Vx2_Belongs to the conotoxin M superfamily.
MMSKLGVLVTICLLLFPLTA
>Q9BH51_Conotoxin/1-19 TsMLKM-011_Belongs to the conotoxin M superfamily.
-MLKMGVVLFVFLVLFPLAT
>Q9BPH3_Conotoxin/1-19 ArMLKM-01_Belongs to the conotoxin M superfamily.
-MLKMEVVLFTFLVLFPLST
>Q9BPH6_Conotoxin/1-19 VnMLKM-02_Belongs to the conotoxin M superfamily.
-MLKMGVVLFIFLVLFTLAT
>Q9BPH8_Conotoxin/1-19 VnMLKM-01_Belongs to the conotoxin M superfamily.
-MLKMGVMLFIFLVLFPLAT
>Q9BPI4_Conotoxin/1-20 TsMMSK-011_Belongs to the conotoxin M superfamily.
MMSKLGVLLTICLLLFPLTV
>Q9BPI5_Conotoxin/1-20 TsMMSK-B022_Belongs to the conotoxin M superfamily.
MMSKLGVLLTICLLLFPLTA
>Q9BPI7_Conotoxin/1-20 VnMMSK-03_Belongs to the conotoxin M superfamily.
MMSKLGVVLTICLLPFPLTA
>Q9BPJ1_Conotoxin/1-20 TxMMSK-01_Belongs to the conotoxin M superfamily.
MMSKLGVLLITCLLLFPLTA
>Q9BPJ3_Conotoxin/1-20 TxMMSK-05_Belongs to the conotoxin M superfamily.
MMSKLGALLIICLLLFPLTA
>Q9BPJ4_Conotoxin/1-20 TxMMSK-06_Belongs to the conotoxin M superfamily.
MMSKLGVLLTICLLLFPHTA
>Q9BPJ6_Conotoxin/1-20 TxMMSK-02_Belongs to the conotoxin M superfamily.
MMSKLGALLTICLLLFSLTA
>Q9BPJ8_Conotoxin/1-20 ArMMSK-01_Belongs to the conotoxin M superfamily.
MMSKLGVLLTICMLLFPLTA
