# Supplementary material for: Improved prediction of conopeptide superfamilies with ConoDictor 2.0
Source: Bioinform Adv. 2021 Jun 17;1(1):vbab011. doi: 10.1093/bioadv/vbab011 (PMC9710579; doi:10.1093/bioadv/vbab011)
Supplement: vbab011_Supplementary_Data [file vbab011_supplementary_data.zip › Supplementary Materials for Online/supplementary_file2/N_sig.aln]

>A0A125S9F0_Conotoxin/1-21 Im016_Belongs to the conotoxin N superfamily.
MSTLGMMLLILLLLVPLATFA
>P0DM18_Conotoxin/1-20 Mr15.1_Belongs to the conotoxin N superfamily.
MSTLKMMLLILLLLLPLATF-
>P0DM19_Conotoxin/1-20 Mr15.2_Belongs to the conotoxin N superfamily.
MSTLKMMLLILLLLLPMATF-
