# Supplementary material for: Improved prediction of conopeptide superfamilies with ConoDictor 2.0
Source: Bioinform Adv. 2021 Jun 17;1(1):vbab011. doi: 10.1093/bioadv/vbab011 (PMC9710579; doi:10.1093/bioadv/vbab011)
Supplement: vbab011_Supplementary_Data [file vbab011_supplementary_data.zip › Supplementary Materials for Online/supplementary_file2/O1_mat.aln]

>A0A2I4QAG8_O-conotoxin/15-40 GeXXXIA_Belongs to the conotoxin O1 superfamily.
CRGSGRYCRSPY-----DCRRRY--C---RR-ISDAC
>A0A384E129_Omega-conotoxin/1-26 MoVIA_Belongs to the conotoxin O1 superfamily.
CKPPGSKCSPSM----RDCCT-T--C---IS-YTKRC
>B2KJ30_Delta-conotoxin-like/1-24 S6.8_Belongs to the conotoxin O1 superfamily.
CSNAGGFCG---I-HPGLCCSEI--C-L------VWC
>C7T183_Conotoxin/2-27 Eb6.14_Belongs to the conotoxin O1 superfamily.
CTDSGGACNSHD-----QCCNEF--C---ST-ATRTC
>C7T184_Conotoxin/2-27 Eb6.22_Belongs to the conotoxin O1 superfamily.
CTRSGGACYSHN-----QCCDDF--C---ST-ATSTC
>C7T187_Conotoxin/2-27 Eb6.20_Belongs to the conotoxin O1 superfamily.
CTRSGGACNSHT-----QCCDHF--C---ST-ATSTC
>C7T188_Conotoxin/2-27 Eb6.19_Belongs to the conotoxin O1 superfamily.
CTRSGGACNSHD-----QCCANF--C---RK-ATSTC
>J7GY56_Alpha-conotoxin/2-27 GeXIVA_Belongs to the conotoxin O1 superfamily.
CRSSGRYCRSPY-----DRRRRY--C---RR-ITDAC
>M9PQ91_Delta-conotoxin-like/1-25 Bt6.4_Belongs to the conotoxin O1 superfamily.
CAGIGSFCGLP---GLVDCCSGR--C-F------IVC
>P01522_Omega-conotoxin/1-26 GVIA_Belongs to the conotoxin O1 superfamily.
CKSPGSSCSPTS----YNCCR-S--C---NP-YTKRC
>P05484_Omega-conotoxin/1-25 MVIIA_Belongs to the conotoxin O1 superfamily.
CKGKGAKCSRLM----YDCCTGS--C------RSGKC
>P0C831_Omega-conotoxin-like/1-26 S6.6_Belongs to the conotoxin O1 superfamily.
CKGKGAPCRKTM----YDCCSGS--C----G-RRGKC
>P0C833_Conotoxin/1-26 S6.10_Belongs to the conotoxin O1 superfamily.
CTPDDGACAEPV-----QCCSTF--C---NP-VTNMC
>P0C8V5_Delta-conotoxin-like/3-27 Ac6.1_Belongs to the conotoxin O1 superfamily.
CFSPGTFCG---I-KPGLCCSAW--C-YS-----FFC
>P0C8V6_Delta-conotoxin-like/3-27 Ac6.2_Belongs to the conotoxin O1 superfamily.
CYPPGTFCG---I-KPGLCCSER--C-FP-----FVC
>P0C8V7_Delta-conotoxin-like/3-27 Ac6.3_Belongs to the conotoxin O1 superfamily.
CYSTGTFCG---V-NGGLCCSNL--C-LF-----FVC
>P0C8V8_Omega-conotoxin-like/1-25 Ac6.4_Belongs to the conotoxin O1 superfamily.
CKGKGASCSRTM----YNCCTGS--C------NRGKC
>P0C8V9_Omega-conotoxin-like/4-30 Ac6.5_Belongs to the conotoxin O1 superfamily.
CIEAGNYCGP--T-VMKICC-GF--C-SPF---SKIC
>P0C902_Conotoxin/2-27 Leo-O1_Belongs to the conotoxin O1 superfamily.
CVKAGTACGFPKP-EPA-CCSSW--C-I------FVC
>P0C903_Conotoxin/2-22 Leo-O2_Belongs to the conotoxin O1 superfamily.
CGRRGKPC---------PCCRGF-RC------TGSFC
>P0CB09_Delta-conotoxin-like/2-26 Ai6.1_Belongs to the conotoxin O1 superfamily.
CKQSGEMCNL--L-DQN-CCEGY--C-IV-----LVC
>P0CB10_Omega-conotoxin-like/1-25 Ai6.2_Belongs to the conotoxin O1 superfamily.
CTQSGELCDV--I-DPD-CCNNF--C-II-----FFC
>P0CB11_Omega-conotoxin-like/1-23 Ai6.3_Belongs to the conotoxin O1 superfamily.
CYDGGTSC---NT-GNQ-CCSGW--C-I------FLC
>P0CY60_Omega-conotoxin-like/1-25 Bu1_Belongs to the conotoxin O1 superfamily.
CKGPGAKCLKTM----YDCCKYS--C------SRGRC
>P0CY61_Conotoxin/5-32 Bu2_Belongs to the conotoxin O1 superfamily.
CRKKGDRCGTH------LCCPGL-RC-GSGR-AGGAC
>P0CY62_Conotoxin/2-28 Bu3_Belongs to the conotoxin O1 superfamily.
CVMFGSMCDKE---EHSICC-YE--CDYK----KGIC
>P0CY64_Conotoxin/2-30 Bu5_Belongs to the conotoxin O1 superfamily.
CTDDFEPCEAGF----ENCCSKS--C-FEFE-DVYVC
>P0CY65_Conotoxin/3-28 Bu6_Belongs to the conotoxin O1 superfamily.
CVPDGDSCLF----SRIPCC-G--TC---SS-RSKSC
>P0CY66_Omega-conotoxin-like/1-25 Bu8_Belongs to the conotoxin O1 superfamily.
CKRKGSSCRRTS----YDCCTGS--C------RNGKC
>P0CY67_Conotoxin/1-25 Bu9_Belongs to the conotoxin O1 superfamily.
CATYGKPCGIQN-----DCCN---IC---DP-ARRTC
>P0CY69_Omega-conotoxin-like/4-29 Bu11_Belongs to the conotoxin O1 superfamily.
CVEAGSYCRP--N-V-KLCC-GF--C-SPY---SKIC
>P0CY70_Conotoxin/1-24 Bu12_Belongs to the conotoxin O1 superfamily.
CITPGTRCKVPS----Q-CCRGP--C------KNGRC
>P0CY71_Conotoxin/1-25 Bu13_Belongs to the conotoxin O1 superfamily.
CKGPGASCIRIA----YNCCKYS--C------RNGKC
>P0CY72_Conotoxin/1-29 Bu14_Belongs to the conotoxin O1 superfamily.
CSEGGDFCSK-----NSECCDKK--CQDEGE-GRGVC
>P0DJC6_Conotoxin/2-28 Qc6.1_Belongs to the conotoxin O1 superfamily.
CAAAGEACVIPII-GNVFCCKGY--C-L------FVC
>P0DJC7_Conotoxin/2-27 Qc6.2_Belongs to the conotoxin O1 superfamily.
CQDSGVVCGFPKP-EPH-CCSGW--C-L------FVC
>P0DKQ6_Omega-conotoxin-like/4-29 CnVIIJ_Belongs to the conotoxin O1 superfamily.
CMKAGSYCRS--T-T-RTCC-GY--C-AYF---GKFC
>P0DPM4_Conotoxin/2-30 Tx6.6_Belongs to the O1 superfamily.
CQEKWDYCPVPFL-GSRYCCDGF-IC-PS-----FFC
>P18511_Delta-conotoxin/2-26 TxVIA_Belongs to the conotoxin O1 superfamily.
CKQSGEMCNL--L-DQN-CCDGY--C-IV-----LVC
>P18512_Conotoxin/1-25 King-Kong 1_Belongs to the conotoxin O1 superfamily.
CIEQFDPCDMIR----HTCCVGV--C-FLM-----AC
>P18513_Conotoxin/1-25 King-Kong 2_Belongs to the conotoxin O1 superfamily.
CAPFLHPCTFFFP----NCCNSY--C------VQFIC
>P28880_Omega-conotoxin/1-23 SVIA_Belongs to the conotoxin O1 superfamily.
CRSSGSPCGVTS----I-CCG-R--C------YRGKC
>P28881_Omega-conotoxin/1-26 SVIB_Belongs to the conotoxin O1 superfamily.
CKLKGQSCRKTS----YDCCSGS--C----G-RSGKC
>P56708_Mu-conotoxin/2-30 MrVIA_Belongs to the conotoxin O1 superfamily.
CRKKWEYCIVPII-GFIYCCPGL-IC-GP-----FVC
>P56712_Omega-conotoxin/2-28 PnVIA_Belongs to the conotoxin O1 superfamily.
CLEVDYFCGIPFA-NNGLCCSGN--C-V------FVC
>P56713_Omega-conotoxin/4-29 PnVIB_Belongs to the conotoxin O1 superfamily.
CEPPGNFCGMIKI-GPP-CCSGW--C-F------FAC
>P56714_Omega-conotoxin/1-24 TxVII_Belongs to the conotoxin O1 superfamily.
CKQADEPCDV-F---SLDCCTGI--C-L------GVC
>P58913_Delta-conotoxin/3-27 PVIA_Belongs to the conotoxin O1 superfamily.
CYAPGTFCG---I-KPGLCCSEF--C-LP-----GVC
>P58917_Omega-conotoxin/1-25 CVIA_Belongs to the conotoxin O1 superfamily.
CKSTGASCRRTS----YDCCTGS--C------RSGRC
>P58920_Omega-conotoxin/1-27 CVID_Belongs to the conotoxin O1 superfamily.
CKSKGAKCSKLM----YDCCSGS--C---SG-TVGRC
>P69748_Delta-conotoxin-like/3-26 AVIA_Belongs to the conotoxin O1 superfamily.
CSNAGAFCG---I-HPGLCCSEI--C-I------VWC
>P69749_Delta-conotoxin/3-26 BuVIA_Belongs to the conotoxin O1 superfamily.
CSAPGAFCL---I-RPGLCCSEF--C-F------FAC
>P69750_Delta-conotoxin-like/3-27 CnVIA_Belongs to the conotoxin O1 superfamily.
CYSTGTFCG---I-NGGLCCSNL--C-LF-----FVC
>P69751_Delta-conotoxin-like/3-26 CVIE_Belongs to the conotoxin O1 superfamily.
CSNAGAFCG---I-HPGLCCSEL--C-L------VWC
>P69753_Delta-conotoxin-like/3-26 MVIA_Belongs to the conotoxin O1 superfamily.
CYNAGTFCG---I-RPGLCCSEF--C-F------LWC
>P69754_Delta-conotoxin-like/3-26 MVIB_Belongs to the conotoxin O1 superfamily.
CYNAGSFCG---I-HPGLCCSEF--C-I------LWC
>P69755_Delta-conotoxin-like/3-27 MVIC_Belongs to the conotoxin O1 superfamily.
CYPPGTFCG---I-KPGLCCSAI--C-LS-----FVC
>P69757_Delta-conotoxin-like/3-26 SmVIA_Belongs to the conotoxin O1 superfamily.
CSSGGTFCG---I-RPGLCCSEF--C-F------LWC
>P69758_Conotoxin/1-24 Vc6a_Belongs to the conotoxin O1 superfamily.
CLSGGEVCDF--L-FPK-CC-NY--C-IL-----LFC
>P69760_Conotoxin/1-24 Vc6.3_Belongs to the conotoxin O1 superfamily.
CYGFGEACLV--L-YTD-CC-GY--C-VL-----AVC
>P69761_Omega-conotoxin-like/3-28 Vc6.4_Belongs to the conotoxin O1 superfamily.
CEPPGNFCGMIKV-GPP-CCSGW--C-F------FAC
>P69762_Conotoxin/1-25 Vc6c_Belongs to the conotoxin O1 superfamily.
CIPFLHPCTFFFP----DCCNSI--C------AQFIC
>P69763_Conotoxin/1-23 Vc6.6_Belongs to the conotoxin O1 superfamily.
CYDGGTGC---DS-GNQ-CCSGW--C-I------FVC
>Q26443_Mu-conotoxin/2-30 MrVIB_Belongs to the conotoxin O1 superfamily.
CSKKWEYCIVPIL-GFVYCCPGL-IC-GP-----FVC
>Q2I2R0_Conotoxin/1-29 Lt6.5_Belongs to the conotoxin O1 superfamily.
CTDEGGDCDPGN----HNCCRGS--C-LVLQ-HKAVC
>Q2I2R3_Conotoxin/1-26 Lt6.2_Belongs to the conotoxin O1 superfamily.
CSSPDESCTYHY-----NCCQLY--C---NK-EENVC
>Q2I2R4_Conotoxin/1-27 Lt6.1_Belongs to the conotoxin O1 superfamily.
CAYISEPCD------ILPCCPGL-KC---NEDFVPIC
>Q3YED1_Conotoxin/1-26 MaIr193_Belongs to the conotoxin O1 superfamily.
CRPPGMVCGFPKP-GPY-CCSGW--C-F------AVC
>Q3YED5_Conotoxin/1-25 MaIr332_Belongs to the conotoxin O1 superfamily.
CLDGGEICGI--L-FPS-CCSGW--C-IV-----LVC
>Q3YED6_Omega-conotoxin-like/4-29 MaIr137_Belongs to the conotoxin O1 superfamily.
CEPPGDFCGFFKI-GPP-CCSGW--C-F------LWC
>Q3YED8_Conotoxin/2-27 ViKr92_Belongs to the conotoxin O1 superfamily.
CLDPGYFCGTPFL-GAY-CCGGI--C-L------IVC
>Q3YEE2_Conotoxin/2-31 CaHr91_Belongs to the conotoxin O1 superfamily.
CREQSQGCTNTS----PPCCSGL-RC-SGQS-QGGVC
>Q3YEE3_Conotoxin/9-31 MiEr92_Belongs to the conotoxin O1 superfamily.
CAEEGE-----------ECCSDL-RC-MTSG-AGAIC
>Q3YEE4_Conotoxin/1-26 MiEr93_Belongs to the conotoxin O1 superfamily.
CNDRGGGCSQHP----H-CCGGT--C---NK-LIGVC
>Q3YEE5_Conotoxin/2-30 MiEr95_Belongs to the conotoxin O1 superfamily.
CREKGQGCTNTA-----LCCPGL-EC-EGQS-QGGLC
>Q3YEF1_Conotoxin/2-28 MaIr34_Belongs to the conotoxin O1 superfamily.
CLEADYYCVLPFV-GNGMCCSGI--C-V------FVC
>Q3YEF3_Omega-conotoxin-like/1-24 TeA61_Belongs to the conotoxin O1 superfamily.
CLDAGEVCDI--F-FPT-CC-GY--C-IL-----LFC
>Q3YEG4_Conotoxin/2-27 MiK41_Belongs to the conotoxin O1 superfamily.
CRSSGRYCRSPY-----DCCRRY--C---RR-ITDAC
>Q3YEG6_Conotoxin/2-29 LiC42_Belongs to the conotoxin O1 superfamily.
CGHSGAGCYTR------PCCPGL-HC-SGGH-AGGLC
>Q3YEG7_Conotoxin/1-26 Bt6.5_Belongs to the conotoxin O1 superfamily.
CNDPGGSCTRHY-----HCCQLY--C---NK-QESVC
>Q5K0B8_Conotoxin/2-26 1_Belongs to the conotoxin O1 superfamily.
CRVEGEICGM-LF-EAQ-CCDGW--C-F------FVC
>Q5K0B9_Omega-conotoxin-like/2-28 2/7_Belongs to the conotoxin O1 superfamily.
CIADDMPCGFGLF-GGPLCCSGW--C-L------FVC
>Q5K0C0_Omega-conotoxin-like/2-28 3_Belongs to the conotoxin O1 superfamily.
CLPDEYFCGFSMI-GALLCCSGW--C-L------GIC
>Q5K0C1_Conotoxin/2-26 5_Belongs to the conotoxin O1 superfamily.
CREGGEFCGT-LY-EER-CCSGW--C-F------FVC
>Q5K0C4_Omega-conotoxin-like/1-28 1_Belongs to the conotoxin O1 superfamily.
CDEEGTGCSSDS-----ECCSGR--C-TPEG-LFEFC
>Q5K0C5_Conotoxin/2-30 10_Belongs to the conotoxin O1 superfamily.
CGGQGEGCYTQ------PCCPGL-RCRGGGT-GGGAC
>Q5K0C7_Conotoxin/2-30 3_Belongs to the conotoxin O1 superfamily.
CGGQGEGCYTQ------PCCPGL-RCRGGGT-GGGVC
>Q5K0C8_Conotoxin/2-30 8_Belongs to the conotoxin O1 superfamily.
CGGQGEGCYTQ------PCCPGL-RCRGGGT-GGGSC
>Q5K0D0_Conotoxin/2-30 12_Belongs to the conotoxin O1 superfamily.
CGGQGKGCYTQ------PCCPGL-RCRGGGT-GGGVC
>Q5K0D1_Conotoxin/2-30 1_Belongs to the conotoxin O1 superfamily.
CGEQGQGCYTR------PCCPGL-HCAAGAT-GGGSC
>Q5K0D2_Omega-conotoxin-like/3-26 9_Belongs to the conotoxin O1 superfamily.
CSSGGTFCG---I-HPGLCCSEF--C-F------LWC
>Q5K0D5_Omega-conotoxin-like/1-23 15_Belongs to the conotoxin O1 superfamily.
CRPSGSPCGVTS----I-CCG-R--C------SRGKC
>Q5K0D6_Omega-conotoxin-like/4-30 12_Belongs to the conotoxin O1 superfamily.
CIEAGNYCGP--T-VMKICC-GF--C-SPY---SKIC
>Q5K0D7_Conotoxin/1-25 3_Belongs to the conotoxin O1 superfamily.
CESYGKPCGIYN-----DCCN---AC---DP-AKKTC
>Q5K0D8_Omega-conotoxin-like/4-30 2_Belongs to the conotoxin O1 superfamily.
CIEAGNYCGP--T-VMKLCC-GF--C-SPY---SKIC
>Q7Z027_Conotoxin/1-26 C11GB_Belongs to the conotoxin O1 superfamily.
CQRANFVCDA-FH-HAAVCCEGV--C-V------LVC
>Q86RA3_Conotoxin/1-26 VxVIA_Belongs to the conotoxin O1 superfamily.
CNNRGGGCSQHP----H-CCSGT--C---NK-TFGVC
>Q8IS41_Conotoxin/1-29 VxVIB_Belongs to the conotoxin O1 superfamily.
CTDDSQFC-DP---NDHDCCSGE--C-IDEG-GRGVC
>Q9BH84_Omega-conotoxin-like/2-27 ArMKLT1-011_Belongs to the conotoxin O1 superfamily.
CVDGGTFCGFPKI-GGP-CCSGW--C-I------FVC
>Q9BP77_Conotoxin/1-29 ArMKLT2-01_Belongs to the conotoxin O1 superfamily.
CTVDSDFC-DP---DNHDCCSGR--C-IDEG-GSGVC
>Q9BP78_Conotoxin/2-27 ArMKLT2-031_Belongs to the conotoxin O1 superfamily.
CSPNGGSCSRHY-----HCCSLW--C---NK-DSGVC
>Q9BP79_Conotoxin/2-27 ArMKLT2-022_Belongs to the conotoxin O1 superfamily.
CTPVGGSCSRHY-----HCCSLY--C---NK-NIGQC
>Q9BP80_Conotoxin/2-27 ArMKLT2-0112_Belongs to the conotoxin O1 superfamily.
CTPVGGYCSRHY-----HCCSNH--C---IK-SIGRC
>Q9BP81_Conotoxin/2-27 ArMKLT2-032_Belongs to the conotoxin O1 superfamily.
CTPVGGYCFDHH-----HCCSNH--C---IK-SIGRC
>Q9BP82_Conotoxin/2-27 ArMKLT2-0111_Belongs to the conotoxin O1 superfamily.
CTPVGGYCSRHH-----HCCSNH--C---IK-SIGRC
>Q9BP83_Conotoxin/1-29 ArMKLT2-0311_Belongs to the conotoxin O1 superfamily.
CSNFGSDC-IP---ATHDCCSGE--C-FGFE-DMGLC
>Q9BP84_Conotoxin/2-27 ArMKLT2-0322_Belongs to the conotoxin O1 superfamily.
CGNLGESCSAH------RCCPGL-MC-MGE---ASIC
>Q9BP85_Conotoxin/2-29 ArMKLT2-0321_Belongs to the conotoxin O1 superfamily.
CGEQGEGCATR------PCCAGL-SC-VGSR-PGGLC
>Q9BP86_Conotoxin/2-28 ArMKLT2-0313_Belongs to the conotoxin O1 superfamily.
CADLGEECY------TRFCCPGL-RC---KDLQVPTC
>Q9BP87_Conotoxin/2-28 ArMKLT2-0312_Belongs to the conotoxin O1 superfamily.
CADLGEECH------TRFCCPGL-RC---EDLQVPTC
>Q9BP88_Conotoxin/2-25 ArMKLT2-0211_Belongs to the conotoxin O1 superfamily.
CLPPLSLCNM----ADDDCC---NDC------VLFLC
>Q9BP89_Conotoxin/2-25 ArMKLT2-041_Belongs to the conotoxin O1 superfamily.
CLPPLHWCNM--V-DDE-CC-HF--C-VL-----LAC
>Q9BP90_Conotoxin/2-25 ArMKLT2-0251_Belongs to the conotoxin O1 superfamily.
CLPPLSLCTM----DDDECC---DDC------XLFLC
>Q9BP91_Conotoxin/2-25 ArMKLT2-022_Belongs to the conotoxin O1 superfamily.
CLPPLSLCTM----DDDECC---DDC------ILFLC
>Q9BP92_Conotoxin/6-29 ArMKLT2-0122_Belongs to the conotoxin O1 superfamily.
CLPPLSLCTM----ADDECC---HDC------ILFLC
>Q9BP93_Conotoxin/5-30 VnMKLT2-013_Belongs to the conotoxin O1 superfamily.
CSTA--GCKNV------PCCEGL-VC-TGPS-QGPVC
>Q9BP94_Conotoxin/2-29 VnMKLT2-012_Belongs to the conotoxin O1 superfamily.
CSGSGYGCKNT------PCCDGL-TC-RGPH-QGPIC
>Q9BP95_Conotoxin/2-29 VnMKLT2-011_Belongs to the conotoxin O1 superfamily.
CSGSGYGCKNT------PCCAGL-TC-RGPR-QGPIC
>Q9BP99_Omega-conotoxin-like/2-28 ArMKLT1-02_Belongs to the conotoxin O1 superfamily.
CRALGEYCGLPYV-HNSRCCSQL--C-G------FIC
>Q9BPA0_Conotoxin/2-25 VnMKLT1-022_Belongs to the conotoxin O1 superfamily.
CRQPGEFCFPVV----AKCCGGT--C-------LVIC
>Q9BPA1_Conotoxin/2-29 VnMKLT1-021_Belongs to the conotoxin O1 superfamily.
CIEDKKYCGILPFANSGVCCSYL--C-I------FVC
>Q9BPA2_Conotoxin/3-28 VnMKLT1-01121_Belongs to the conotoxin O1 superfamily.
CEAGGRFCGFPKI-GEP-CCSGW--C-F------FVC
>Q9BPA3_Conotoxin/1-26 VnMKLT1-012_Belongs to the conotoxin O1 superfamily.
CRPGGMICGFPKP-GPY-CCSGW--C-F------VVC
>Q9BPA4_Conotoxin/3-28 VnMKLT1-01122_Belongs to the conotoxin O1 superfamily.
CAAGGQFCGFPKI-GGP-CCSGW--C-L------GVC
>Q9BPA5_Omega-conotoxin-like/2-27 VnMKLT1-0111_Belongs to the conotoxin O1 superfamily.
CVAGGHFCGFPKI-GGP-CCSGW--C-F------FVC
>Q9N633_Omega/1-25 conotoxin-CVIE_Belongs to the conotoxin O1 superfamily.
CKGKGASCRRTS----YDCCTGS--C------RSGRC
>Q9N669_Conotoxin/2-27 Eb6.9_Belongs to the conotoxin O1 superfamily.
CTRSGGACNSHT-----QCCDDF--C---ST-ATSTC
>Q9N6A4_Conotoxin/2-27 Eb6.1_Belongs to the conotoxin O1 superfamily.
CTHSGGACNSHD-----QCCNAF--C---DT-ATRTC
>Q9TVF6_Conotoxin/2-27 LvVID_Belongs to the conotoxin O1 superfamily.
CTPRNGACGYHS-----HCCSNF--C---HT-WANVC
>Q9TVF7_Conotoxin/2-27 LvVIC_Belongs to the conotoxin O1 superfamily.
CTPRNGFCRYHS-----DCCSNF--C---HT-WAIMC
>Q9TVK3_Conotoxin/1-26 AbVIF_Belongs to the conotoxin O1 superfamily.
CTPPGGYC----Y-HPDPCCSQV--C-NFP---RKHC
>Q9TVN1_Conotoxin/2-28 LvVIA_Belongs to the conotoxin O1 superfamily.
CSPAGEVCTSKS-----PCCTGF-LC---SH-IGGMC
>Q9TVQ6_Conotoxin/1-24 AbVIN_Belongs to the conotoxin O1 superfamily.
CLGSREQC----V-RDTSCCSMS--C-TN-----NIC
>Q9TVQ7_Conotoxin/1-24 AbVIO_Belongs to the conotoxin O1 superfamily.
CLGSRELC----V-RDTSCCSMS--C-TN-----NIC
>Q9TVR4_Conotoxin/1-26 AbVII_Belongs to the conotoxin O1 superfamily.
CTPAGDACDATT-----ECCILF--C---NL-ATKKC
>Q9TVU1_Conotoxin/2-27 AbVIC_Belongs to the conotoxin O1 superfamily.
CTPPGGACGGHA-----HCCSQS--C---NI-LASTC
>Q9TVX4_Conotoxin/1-26 AbVIG_Belongs to the conotoxin O1 superfamily.
CTAPGGACYAAY-----TCCSNA--C---NL-NTKKC
>Q9TVY1_Conotoxin/5-30 AbVIA_Belongs to the conotoxin O1 superfamily.
CSPPGSYC----F-GPAACCSNF--C-STL---SDVC
>Q9TW08_Conotoxin/1-27 LvVIB_Belongs to the conotoxin O1 superfamily.
CSPGGEVCTRHS-----PCCTGF-LC---NH-IGGMC
>Q9TWM7_Delta-conotoxin/4-28 GmVIA_Belongs to the conotoxin O1 superfamily.
CRKEGQLCDPIF----QNCCRGW-NC-------VLFC
>Q9U644_Omega-conotoxin-like/2-30 TxMKLT1-031_Belongs to the conotoxin O1 superfamily.
CQEKWDFCPAPFF-GSRYCCFGL-FC-TL-----FFC
>Q9U647_Omega-conotoxin-like/1-23 TeAr94_Belongs to the conotoxin O1 superfamily.
CYDSGTSC---NT-GNQ-CCSGW--C-I------FVC
>Q9U648_Omega-conotoxin-like/1-23 TxMKLT1-0211_Belongs to the conotoxin O1 superfamily.
CYDGGTSC---DS-GIQ-CCSGW--C-I------FVC
>Q9U650_Omega-conotoxin-like/1-24 TxMKLT1-0142_Belongs to the conotoxin O1 superfamily.
CLDAGEICDF--F-FPT-CC-GY--C-IL-----LFC
>Q9U654_Omega-conotoxin-like/1-25 TxO5_Belongs to the conotoxin O1 superfamily.
CVPYEGPCNW----LTQNCCDA--TC------VVFWC
>Q9U656_Delta-conotoxin-like/2-26 TxMKLT1-0111_Belongs to the conotoxin O1 superfamily.
CKQSGEMCNL--L-DQN-CCDGY--C-IV-----FVC
>Q9U657_Mu-conotoxin-like/2-30 PnMKLT1-014_Belongs to the conotoxin O1 superfamily.
CQRRWDFCPGALV-GVITCCGGL-IC-LG-----VMC
>Q9U659_Conotoxin/1-25 PnMKLT1-0122_Belongs to the conotoxin O1 superfamily.
CVKYLDPCDMLR----HTCCFGL--C-VLI-----AC
>Q9U660_Conotoxin/1-24 PnMKLT1-0121_Belongs to the conotoxin O1 superfamily.
CIAESEPCNI----ITQNCCDG--KC-------LFFC
>Q9U662_Conotoxin/1-23 PnMKLT1-1111_Belongs to the conotoxin O1 superfamily.
CFESWVACESPKR-----CCSHV--C-------LFVC
>Q9UA71_Conotoxin/1-26 AbVIK_Belongs to the conotoxin O1 superfamily.
CTPAGGACDATT-----ECCILF--C---NL-ATKKC
>Q9UA72_Conotoxin/1-24 AbVIM_Belongs to the conotoxin O1 superfamily.
CLGSGELC----V-RDTSCCSMS--C-TN-----NIC
>Q9UA83_Conotoxin/2-27 AbVIB_Belongs to the conotoxin O1 superfamily.
CTPPGGACGGHA-----HCCSQS--C---DI-LASTC
>Q9UA85_Conotoxin/2-25 AbVIE_Belongs to the conotoxin O1 superfamily.
CTPPEVGCLFAYE-----CCSKI--C--WRP----RC
>Q9UA86_Conotoxin/1-26 AbVIL_Belongs to the conotoxin O1 superfamily.
CTPGGEACDATT-----NCCFLT--C---NL-ATNKC
>Q9UA91_Conotoxin/1-26 AbVID_Belongs to the conotoxin O1 superfamily.
CTPRHGVCFYSYF-----CCSKA--C---NP-SSKRC
>Q9UA93_Conotoxin/1-26 AbVIJ_Belongs to the conotoxin O1 superfamily.
CTPAGDACDATT-----ECCILF--C---NL-ATKEC
>Q9UA95_Conotoxin/1-26 AbVIH_Belongs to the conotoxin O1 superfamily.
CTPAGDACDATT-----KCCIPF--C---NL-ATKKC
>Q9XYZ0_Omega-conotoxin-like/2-28 PuIA_Belongs to the conotoxin O1 superfamily.
CRPVGQYCGIPYE-HNWRCCSQL--C-A------IIC
>Q9XYZ1_Omega-conotoxin-like/2-27 PuIIA_Belongs to the conotoxin O1 superfamily.
CNTPTQYCTLHR-----HCCSLY--C---HK-TIHAC
>Q9XZK2_Omega-conotoxin/1-25 SO-3_Belongs to the conotoxin O1 superfamily.
CKAAGKPCSRIA----YNCCTGS--C------RSGKC
>Q9XZK4_Omega-conotoxin-like/4-29 SO-5_Belongs to the conotoxin O1 superfamily.
CMEAGSYCGS--T-T-RICC-GY--C-AYF---GKKC
>Q9XZL3_Omega-conotoxin-like/3-31 TxO6_Belongs to the conotoxin O1 superfamily.
CQEKWDYCPVPFL-GSRYCCDGL-FC-TL-----FFC
>Q9XZL4_Omega-conotoxin-like/1-23 SVIA mutant 1_Belongs to the conotoxin O1 superfamily.
CRPSGSPCGVTS----I-CCG-R--C------YRGKC
