# Supplementary material for: Improved prediction of conopeptide superfamilies with ConoDictor 2.0
Source: Bioinform Adv. 2021 Jun 17;1(1):vbab011. doi: 10.1093/bioadv/vbab011 (PMC9710579; doi:10.1093/bioadv/vbab011)
Supplement: vbab011_Supplementary_Data [file vbab011_supplementary_data.zip › Supplementary Materials for Online/supplementary_file2/O1_pro.aln]

>A0A384E129_Omega-conotoxin/1-23 MoVIA_Belongs to the conotoxin O1 superfamily.
DDSRSTQRHRALRSTTKLSMSTR----
>B2KJ30_Delta-conotoxin-like/1-27 S6.8_Belongs to the conotoxin O1 superfamily.
DDSRNGLKNLFPKARHEMKNPDASKLN
>C7T183_Conotoxin/2-24 Eb6.14_Belongs to the conotoxin O1 superfamily.
TYSRGRQKHRARRSTDKNSKWTR----
>C7T1P5_Conotoxin/2-24 Eb6.14_Belongs to the conotoxin O1 superfamily.
TYSRGRQKHRARRSTDRNSKWTR----
>J7GY56_Alpha-conotoxin/2-24 GeXIVA_Belongs to the conotoxin O1 superfamily.
TYSRGEHKHRALMSTGTNYRLPK----
>P01522_Omega-conotoxin/1-23 GVIA_Belongs to the conotoxin O1 superfamily.
DDSRGTQKHRALGSTTELSLSTR----
>P05484_Omega-conotoxin/1-23 MVIIA_Belongs to the conotoxin O1 superfamily.
DDSRGTQKHRALRSTTKLSTSTR----
>P0C831_Omega-conotoxin-like/1-23 S6.6_Belongs to the conotoxin O1 superfamily.
DDSRGTQKHRALRSDTKLSMSTR----
>P0C833_Conotoxin/2-23 S6.10_Belongs to the conotoxin O1 superfamily.
TYSKGRQKHRALRSTDKNIKLT-----
>P0C8V5_Delta-conotoxin-like/1-27 Ac6.1_Belongs to the conotoxin O1 superfamily.
DDSRYGLKDLFPKARHEMKNPEASKLN
>P0C8V6_Delta-conotoxin-like/1-27 Ac6.2_Belongs to the conotoxin O1 superfamily.
DDSRYGLKNLFPKARHEMKNPEASKLN
>P0C8V7_Delta-conotoxin-like/1-27 Ac6.3_Belongs to the conotoxin O1 superfamily.
DDSRNGLENLSPKARHEMKNPEASKSN
>P0C8V9_Omega-conotoxin-like/1-20 Ac6.5_Belongs to the conotoxin O1 superfamily.
DDSRGTQKHRSLRSTTKVSK-------
>P0C902_Conotoxin/1-27 Leo-O1_Belongs to the conotoxin O1 superfamily.
NVSRNGLENLFPEERHEMMNPEAAKLN
>P0C903_Conotoxin/1-25 Leo-O2_Belongs to the conotoxin O1 superfamily.
DYSGDEQQYRAMRLIDAMRNFGDTR--
>P0C904_Conotoxin/1-20 Leo-O3_Belongs to the conotoxin O1 superfamily.
DISGGMRKHRALRSTTKLSR-------
>P0C905_Conotoxin/1-27 Leo-O4_Belongs to the conotoxin O1 superfamily.
NVSRNGLENLFPEERHEMMNPNAAKLN
>P0CB09_Delta-conotoxin-like/1-27 Ai6.1_Belongs to the conotoxin O1 superfamily.
DDPRNGLGNLFSNAHHEMKNPEASKLN
>P0CB10_Omega-conotoxin-like/1-27 Ai6.2_Belongs to the conotoxin O1 superfamily.
DDSGNGLENLFSKAHHEMKNPKASKLN
>P0CB11_Omega-conotoxin-like/2-28 Ai6.3_Belongs to the conotoxin O1 superfamily.
PDSSNALENLYLKAHHEMNNPEDSELN
>P0CY60_Omega-conotoxin-like/1-23 Bu1_Belongs to the conotoxin O1 superfamily.
EDSRGTQLHRALRKTTKLSVSTR----
>P0CY61_Conotoxin/1-22 Bu2_Belongs to the conotoxin O1 superfamily.
DDSRDKQVYRAVGLIDKMRRIR-----
>P0CY62_Conotoxin/1-27 Bu3_Belongs to the conotoxin O1 superfamily.
DDTRDKQKDRLVRLFRKKRDSSDSGLL
>P0CY63_Conotoxin/1-23 Bu4_Belongs to the conotoxin O1 superfamily.
EDSRGTQLHRALRKATKLSVSTR----
>P0CY64_Conotoxin/1-26 Bu5_Belongs to the conotoxin O1 superfamily.
ENSREEQGYSAVRSSDQIQDS-DLKLT
>P0CY65_Conotoxin/2-24 Bu6_Belongs to the conotoxin O1 superfamily.
DDSRDTQKHRALRSTTKLSMSKK----
>P0CY66_Omega-conotoxin-like/1-23 Bu8_Belongs to the conotoxin O1 superfamily.
EDSRGTQLHRALRKATKLSESTR----
>P0CY67_Conotoxin/1-24 Bu9_Belongs to the conotoxin O1 superfamily.
EDSRDTQKHRALRSDTKLSMLTLR---
>P0CY69_Omega-conotoxin-like/1-20 Bu11_Belongs to the conotoxin O1 superfamily.
EDSRGTQLHRALRSTSKVSK-------
>P0CY70_Conotoxin/1-23 Bu12_Belongs to the conotoxin O1 superfamily.
EDSRGTQLHRALRKATKLPVSTR----
>P0CY71_Conotoxin/1-23 Bu13_Belongs to the conotoxin O1 superfamily.
EDSRGTQLHRALRKTTKLSLSIR----
>P0CY72_Conotoxin/2-27 Bu14_Belongs to the conotoxin O1 superfamily.
SFARDKQDYPAVRSDGR-QDSKDSTLD
>P0DPM4_Conotoxin/4-30 Tx6.6_Belongs to the O1 superfamily.
DDSNNGLANLFSKLRDEMEDPEGSKLE
>P18512_Conotoxin/1-27 King-Kong 1_Belongs to the conotoxin O1 superfamily.
DDSSNGLENLFSKAHHEMKNPEASKLN
>P18513_Conotoxin/1-27 King-Kong 2_Belongs to the conotoxin O1 superfamily.
DDSGNGLENLFSKAHHEMKNPEASNLN
>P28880_Omega-conotoxin/1-26 SVIA_Belongs to the conotoxin O1 superfamily.
EDSRGTQKHRTLRSTARRSKSESTTR-
>P28881_Omega-conotoxin/1-23 SVIB_Belongs to the conotoxin O1 superfamily.
DDSRGTQKHRALRSDTKLPMSTR----
>P56633_Kappa-conotoxin/1-23 PVIIA_Belongs to the conotoxin O1 superfamily.
DDSRRTQKHRALRSTTKLSLSTR----
>P56708_Mu-conotoxin/1-27 MrVIA_Belongs to the conotoxin O1 superfamily.
DDSNNGLANHFSKSRDEMEDPEASKLE
>P56712_Omega-conotoxin/1-21 PnVIA_Belongs to the conotoxin O1 superfamily.
DDPRDEP-----EARDEM-NPAASKLN
>P56714_Omega-conotoxin/1-27 TxVII_Belongs to the conotoxin O1 superfamily.
DDSGNGLENLFPKAHHEMKNPEASKLN
>P58913_Delta-conotoxin/1-27 PVIA_Belongs to the conotoxin O1 superfamily.
DDSKNGLENHFWKARDEMKNREASKLD
>P58917_Omega-conotoxin/1-23 CVIA_Belongs to the conotoxin O1 superfamily.
NDSRGTQKHRALRSDTKLSMSTR----
>P69748_Delta-conotoxin-like/1-27 AVIA_Belongs to the conotoxin O1 superfamily.
DDSRNGLKNLFPKARHEMKNPEASKLN
>P69749_Delta-conotoxin/1-27 BuVIA_Belongs to the conotoxin O1 superfamily.
DDSTYGLKNLLPNGRHEMMNPEAPKLN
>P69754_Delta-conotoxin-like/1-27 MVIB_Belongs to the conotoxin O1 superfamily.
DDSRYGLKDLFPKERHEMKNPEASKLN
>P69758_Conotoxin/1-26 Vc6a_Belongs to the conotoxin O1 superfamily.
DDPRNGLENLFLKAHHEM-NPEASKLN
>P69759_Conotoxin/1-25 Vc6b_Belongs to the conotoxin O1 superfamily.
DDSGNGMENLFPKAGHEMENLEASN--
>P69760_Conotoxin/1-27 Vc6.3_Belongs to the conotoxin O1 superfamily.
DDPRNGLRDLFSIAHHEMKNPEASKLN
>P69761_Omega-conotoxin-like/2-28 Vc6.4_Belongs to the conotoxin O1 superfamily.
PHSSNVLENLYLKARHEMENPEASKLN
>P69762_Conotoxin/1-27 Vc6c_Belongs to the conotoxin O1 superfamily.
DDSGNGLENLFSKAHHEIKNPEASNLN
>P69763_Conotoxin/2-28 Vc6.6_Belongs to the conotoxin O1 superfamily.
PHSSNALENLYLKAHHEMNNPKDSELN
>Q26443_Mu-conotoxin/1-27 MrVIB_Belongs to the conotoxin O1 superfamily.
DDSNNGLANHFLKSRDEMEDPEASKLE
>Q2I2R0_Conotoxin/1-27 Lt6.5_Belongs to the conotoxin O1 superfamily.
DYSREKHGYSAEKSSDKIQDSFYSKLT
>Q2I2R2_Conotoxin/1-24 Lt6.3_Belongs to the conotoxin O1 superfamily.
DGSRGTWKDRAVRSITKVSMLRWP---
>Q2I2R3_Conotoxin/1-23 Lt6.2_Belongs to the conotoxin O1 superfamily.
-YSRGKWMHRALRSTGKNPKVTRE---
>Q2I2R4_Conotoxin/1-26 Lt6.1_Belongs to the conotoxin O1 superfamily.
DYPRDEQVYRAVRLRDAMQKSKGSGS-
>Q3YED1_Conotoxin/1-27 MaIr193_Belongs to the conotoxin O1 superfamily.
DGTRDGLKNRFPKARLEMKNSEAPRSR
>Q3YED5_Conotoxin/1-27 MaIr332_Belongs to the conotoxin O1 superfamily.
DDSGNGLENLFSKAHHEMKNPKDSKLN
>Q3YED6_Omega-conotoxin-like/2-28 MaIr137_Belongs to the conotoxin O1 superfamily.
PHSSDVLENLYLKALHETENHEASKLN
>Q3YED8_Conotoxin/1-27 ViKr92_Belongs to the conotoxin O1 superfamily.
DDTRYKLENPFLKARNELQKLEASQLN
>Q3YEE1_Conotoxin/1-27 MaIr94_Belongs to the conotoxin O1 superfamily.
GNSRDKQEDPVVRSSGEVQRSEDIKLA
>Q3YEE2_Conotoxin/1-24 CaHr91_Belongs to the conotoxin O1 superfamily.
-DSRGKQGYRALKSIAGMLNSKTVR--
>Q3YEE3_Conotoxin/1-27 MiEr92_Belongs to the conotoxin O1 superfamily.
DHSRDKQEHPAMRLKDRIRYLRRGKLT
>Q3YEE4_Conotoxin/2-23 MiEr93_Belongs to the conotoxin O1 superfamily.
SYAKGKQKHRALRPADKHLRLT-----
>Q3YEE5_Conotoxin/1-23 MiEr95_Belongs to the conotoxin O1 superfamily.
-DSRGKHRYNALKSMSREANS-TER--
>Q3YEE6_Conotoxin/1-27 LiCr95_Belongs to the conotoxin O1 superfamily.
DDSRGRQKYPTERLRVKMRNPKLSKLT
>Q3YEF3_Omega-conotoxin-like/1-27 TeA61_Belongs to the conotoxin O1 superfamily.
DDSSNGLGNLFLKAHHEMKNPEASKLN
>Q3YEG3_Conotoxin/1-27 MiK42_Belongs to the conotoxin O1 superfamily.
DDFRGRQQYRTARSRTKMQNYKIFRLT
>Q3YEG6_Conotoxin/1-25 LiC42_Belongs to the conotoxin O1 superfamily.
DYSRDKQEYGAERLRDAMGKFKGSR--
>Q3YEG7_Conotoxin/2-23 Bt6.5_Belongs to the conotoxin O1 superfamily.
TYSTGRQKHRALRSTDKNIKLS-----
>Q5K0B8_Conotoxin/1-27 1_Belongs to the conotoxin O1 superfamily.
DDSRNGIENLPRMRRHEMKNPKASKLN
>Q5K0B9_Omega-conotoxin-like/1-27 2/7_Belongs to the conotoxin O1 superfamily.
DNSRNGIENLPRMRRHEMKKPKASKLN
>Q5K0C2_Conotoxin/1-27 6_Belongs to the conotoxin O1 superfamily.
DNSRNGIENLPRMRRHEMKNPKASKLN
>Q5K0C4_Omega-conotoxin-like/1-27 1_Belongs to the conotoxin O1 superfamily.
DDSTGKQRYQAWKLRSKMQNSVLSRLS
>Q5K0C5_Conotoxin/1-25 10_Belongs to the conotoxin O1 superfamily.
DYSRDQRQYRAVRLGDEMRNFKGAR--
>Q5K0C8_Conotoxin/1-25 8_Belongs to the conotoxin O1 superfamily.
DYSRGQRQYRAVRLGDEMRNFKGAR--
>Q5K0D1_Conotoxin/1-24 1_Belongs to the conotoxin O1 superfamily.
DYSRDQRQYRAVRLGDEMRTFKGA---
>Q5K0D3_Omega-conotoxin-like/1-27 6_Belongs to the conotoxin O1 superfamily.
DDSRGVQKHRSLRSTTKVSKSTSCMEA
>Q5K0D5_Omega-conotoxin-like/1-26 15_Belongs to the conotoxin O1 superfamily.
EDSRGTQKHRTLRSTARRSKSELTTR-
>Q5K0D7_Conotoxin/1-24 3_Belongs to the conotoxin O1 superfamily.
DDSRGTQEHRALRSDTKLSMLTLR---
>Q7Z027_Conotoxin/2-28 C11GB_Belongs to the conotoxin O1 superfamily.
PHSSNVLENLYLKAHHEMENPEASKLN
>Q86RA3_Conotoxin/2-25 VxVIA_Belongs to the conotoxin O1 superfamily.
SHAKGKQKHRALRPADKHFRFTKR---
>Q8IS41_Conotoxin/2-28 VxVIB_Belongs to the conotoxin O1 superfamily.
SYARDKQEYPAVRSSDEMQDSEDLTLT
>Q9BH84_Omega-conotoxin-like/1-26 ArMKLT1-011_Belongs to the conotoxin O1 superfamily.
VNTRGELENLFLRASHEM-NSEASKLD
>Q9BP77_Conotoxin/1-24 ArMKLT2-01_Belongs to the conotoxin O1 superfamily.
---KDKQEHPAVRGSDDMQDSEDLKLA
>Q9BP78_Conotoxin/2-24 ArMKLT2-031_Belongs to the conotoxin O1 superfamily.
TYSRGEQKDHALRSTDKNSKLTR----
>Q9BP83_Conotoxin/1-27 ArMKLT2-0311_Belongs to the conotoxin O1 superfamily.
DDSRDKQEDPLVRSHRKMQKSEDPKMA
>Q9BP84_Conotoxin/1-25 ArMKLT2-0322_Belongs to the conotoxin O1 superfamily.
DDSRDKQEYRAVRLRDAIRNSRGSR--
>Q9BP85_Conotoxin/2-27 ArMKLT2-0321_Belongs to the conotoxin O1 superfamily.
DDSTDKQEYRAVKLRDAMRNFKGSKR-
>Q9BP86_Conotoxin/1-25 ArMKLT2-0313_Belongs to the conotoxin O1 superfamily.
DYLRDKQKYRSVRLRDGMLNFKGSR--
>Q9BP87_Conotoxin/1-23 ArMKLT2-0312_Belongs to the conotoxin O1 superfamily.
DYSRDKQEYRAVRLRDAMRYSRV----
>Q9BP88_Conotoxin/1-24 ArMKLT2-0211_Belongs to the conotoxin O1 superfamily.
DDSRDLKRFSRRNMRDGMLNTKNT---
>Q9BP89_Conotoxin/1-24 ArMKLT2-041_Belongs to the conotoxin O1 superfamily.
DDSRDLQKFPRRKMRDGMLNTKNT---
>Q9BP90_Conotoxin/1-24 ArMKLT2-0251_Belongs to the conotoxin O1 superfamily.
DDSRDLKRFSRRKMRDGMLNTKNM---
>Q9BP91_Conotoxin/1-24 ArMKLT2-022_Belongs to the conotoxin O1 superfamily.
DDSRDLKRFSRRKMRDGMLNTKNT---
>Q9BP93_Conotoxin/1-19 VnMKLT2-013_Belongs to the conotoxin O1 superfamily.
-ETRD--EYRAVRSSDEVQNSR-----
>Q9BP94_Conotoxin/1-22 VnMKLT2-012_Belongs to the conotoxin O1 superfamily.
-ETRD--EYRAVRSSDEVRNSRSTR--
>Q9BP96_Conotoxin/2-23 VnMKLT2-0221_Belongs to the conotoxin O1 superfamily.
SYARSERQHPDLGSSDQNSKLT-----
>Q9BP98_Conotoxin/2-23 VnMKLT2-021_Belongs to the conotoxin O1 superfamily.
SYARSEREHPDLGSSDQNSKLT-----
>Q9BP99_Omega-conotoxin-like/1-27 ArMKLT1-02_Belongs to the conotoxin O1 superfamily.
DDSISALEDLFAKAHDKMENSEASPLN
>Q9BPA2_Conotoxin/1-26 VnMKLT1-01121_Belongs to the conotoxin O1 superfamily.
DDSRNGLEYLFPKAHYEM-NPEASKLN
>Q9BPA3_Conotoxin/1-26 VnMKLT1-012_Belongs to the conotoxin O1 superfamily.
DDSRNGLDYLFPKARHEM-NPKASRDI
>Q9TVF6_Conotoxin/2-23 LvVID_Belongs to the conotoxin O1 superfamily.
TYPRGQQRHHALRSTDKNSKLT-----
>Q9TVK3_Conotoxin/2-23 AbVIF_Belongs to the conotoxin O1 superfamily.
TSSRGKQKHRALRSTDKNSRMS-----
>Q9TVN1_Conotoxin/1-24 LvVIA_Belongs to the conotoxin O1 superfamily.
DYTRDKWQYRAASLRDAMRNFRDT---
>Q9TVQ6_Conotoxin/2-23 AbVIN_Belongs to the conotoxin O1 superfamily.
SYARSERKHPDLRLSSRNSKLS-----
>Q9TVR4_Conotoxin/2-23 AbVII_Belongs to the conotoxin O1 superfamily.
TSSRGKQKHRALRSTDKNSRMT-----
>Q9TVU1_Conotoxin/2-24 AbVIC_Belongs to the conotoxin O1 superfamily.
TSSRGKQKHRALRSTDKNSKLTR----
>Q9TVY1_Conotoxin/2-21 AbVIA_Belongs to the conotoxin O1 superfamily.
TSSRGEQKHRALRSTDKKFK-------
>Q9TWM7_Delta-conotoxin/1-26 GmVIA_Belongs to the conotoxin O1 superfamily.
DDSGNGMEILFPKAGHEMENLEVSNR-
>Q9U645_Omega-conotoxin-like/2-28 TxMKLT1-0223_Belongs to the conotoxin O1 superfamily.
PHSSNALENLYLKARHEMENPEASKLN
>Q9U648_Omega-conotoxin-like/2-28 TxMKLT1-0211_Belongs to the conotoxin O1 superfamily.
PHSSNALENLYLKAHHEMNNPEDSELN
>Q9U650_Omega-conotoxin-like/1-26 TxMKLT1-0142_Belongs to the conotoxin O1 superfamily.
DDSSNGLENLFLKAHHEM-NPEASKLN
>Q9U651_Omega-conotoxin-like/1-27 TxMKLT1-0141_Belongs to the conotoxin O1 superfamily.
DDSSNGLENLFPKAHHEMKNPEASKLN
>Q9U654_Omega-conotoxin-like/1-26 TxO5_Belongs to the conotoxin O1 superfamily.
-ITSNGLENLFPKAHHEMKNPEASKLN
>Q9U655_Delta-conotoxin/1-27 TxVIA_Belongs to the conotoxin O1 superfamily.
DDSGNGLENLFSNAHHQMKNPEASKLN
>Q9U657_Mu-conotoxin-like/1-27 PnMKLT1-014_Belongs to the conotoxin O1 superfamily.
DDSNNGLANLFSKSRYEMEDPEPSKLE
>Q9U659_Conotoxin/1-27 PnMKLT1-0122_Belongs to the conotoxin O1 superfamily.
EDPRNGLENLFSKAHHEMKNPEDSKLN
>Q9U660_Conotoxin/1-27 PnMKLT1-0121_Belongs to the conotoxin O1 superfamily.
DDPRNRLENFFSKTQHEMKNPEASKLN
>Q9U662_Conotoxin/2-28 PnMKLT1-1111_Belongs to the conotoxin O1 superfamily.
PHSNKRLANLYLKARHEMKNPEASNVD
>Q9UA85_Conotoxin/2-23 AbVIE_Belongs to the conotoxin O1 superfamily.
TSSRGKQKHRALRSTDKYSRMT-----
>Q9UA86_Conotoxin/2-23 AbVIL_Belongs to the conotoxin O1 superfamily.
TSSRGEQKHRAPRSTDKNSRMT-----
>Q9UA91_Conotoxin/2-23 AbVID_Belongs to the conotoxin O1 superfamily.
TSSRGEQEHLALRSTDKNSRMT-----
>Q9UA95_Conotoxin/2-23 AbVIH_Belongs to the conotoxin O1 superfamily.
TSSRGKQKHRALRSTDKDSRMT-----
>Q9UAB2_Conotoxin/1-25 LvVIIB_Belongs to the conotoxin O1 superfamily.
DYTRDEWQYRAASLRDAMRNFRDTR--
>Q9XYZ1_Omega-conotoxin-like/2-24 PuIIA_Belongs to the conotoxin O1 superfamily.
TYSRGEQKHRALSSTDKNSKLTR----
>Q9XZK2_Omega-conotoxin/1-23 SO-3_Belongs to the conotoxin O1 superfamily.
DDSRGTQKHRTLRSKTKLSMSTR----
>Q9XZK8_Omega-conotoxin-like/1-27 TxO1_Belongs to the conotoxin O1 superfamily.
DDSGNGLEKLFSNAHHEMKNPEASKLN
>Q9XZK9_Omega-conotoxin-like/2-28 TxO2_Belongs to the conotoxin O1 superfamily.
PHSSNALENLYLKAHHEMNNPEDSELN
>Q9XZL0_Omega-conotoxin-like/2-28 TxO3_Belongs to the conotoxin O1 superfamily.
PHSSNALENLYLKAHHEMNNPEASELN
>Q9XZL2_Omega-conotoxin-like/1-26 TxO5_Belongs to the conotoxin O1 superfamily.
-ITSNGLENLFPNAHHEMKNPEASKLN
>Q9XZL3_Omega-conotoxin-like/1-27 TxO6_Belongs to the conotoxin O1 superfamily.
DDSNNGLANLFSKSRDEMEDPEAAKLE
>Q9XZL4_Omega-conotoxin-like/1-26 SVIA mutant 1_Belongs to the conotoxin O1 superfamily.
EDSRGAQKHRTLRSTARRSKSELTTR-
>X5IWS1_Mu-conotoxin/1-25 GVIIJ_Belongs to the conotoxin O1 superfamily.
LDCGGTQKHRALRSTIKLSLLRQHR--
