# Supplementary material for: Improved prediction of conopeptide superfamilies with ConoDictor 2.0
Source: Bioinform Adv. 2021 Jun 17;1(1):vbab011. doi: 10.1093/bioadv/vbab011 (PMC9710579; doi:10.1093/bioadv/vbab011)
Supplement: vbab011_Supplementary_Data [file vbab011_supplementary_data.zip › Supplementary Materials for Online/supplementary_file2/O1_sig.aln]

>A0A2I4QAG8_O-conotoxin/1-22 GeXXXIA_Belongs to the conotoxin O1 superfamily.
MKLTCVLIITVLFLTACQLTTA
>A0A384E129_Omega-conotoxin/1-22 MoVIA_Belongs to the conotoxin O1 superfamily.
MKLTCVVIVAVLFLTACQLITA
>B2KJ30_Delta-conotoxin-like/1-22 S6.8_Belongs to the conotoxin O1 superfamily.
MKLTCMMIVAVLFLTAWTFVTA
>M9PQ91_Delta-conotoxin-like/1-22 Bt6.4_Belongs to the conotoxin O1 superfamily.
MKLTCMVIVAVLFLTAWTSVMA
>P01522_Omega-conotoxin/1-22 GVIA_Belongs to the conotoxin O1 superfamily.
MKLTCVVIVAVLLLTACQLITA
>P0C831_Omega-conotoxin-like/1-22 S6.6_Belongs to the conotoxin O1 superfamily.
MKLTCVVIVAVLLLTACQLLTA
>P0C833_Conotoxin/1-22 S6.10_Belongs to the conotoxin O1 superfamily.
MKLTCVLIIAVLFLTACQLATA
>P0C8V5_Delta-conotoxin-like/1-22 Ac6.1_Belongs to the conotoxin O1 superfamily.
MKLTCVVIVAVLFLTAWTFVMA
>P0C8V6_Delta-conotoxin-like/1-22 Ac6.2_Belongs to the conotoxin O1 superfamily.
MKLTCVVIVAVLFLTAWTFVTA
>P0C8V7_Delta-conotoxin-like/1-22 Ac6.3_Belongs to the conotoxin O1 superfamily.
MKLTCVMIVAVLFLTAWTFVTA
>P0C902_Conotoxin/1-22 Leo-O1_Belongs to the conotoxin O1 superfamily.
MKLTCMMLVAVLFLTAWTFVTA
>P0C903_Conotoxin/1-22 Leo-O2_Belongs to the conotoxin O1 superfamily.
MKLTCVLIIAVLFLTACQLVTA
>P0C904_Conotoxin/1-22 Leo-O3_Belongs to the conotoxin O1 superfamily.
MKLTCVVIVAVLFLTACQLATA
>P0CB09_Delta-conotoxin-like/1-22 Ai6.1_Belongs to the conotoxin O1 superfamily.
MKLTCVMIVAVLFLTAWTFATA
>P0CB10_Omega-conotoxin-like/1-22 Ai6.2_Belongs to the conotoxin O1 superfamily.
MKLTCVMIIAVLFLTAWTFATA
>P0CB11_Omega-conotoxin-like/1-22 Ai6.3_Belongs to the conotoxin O1 superfamily.
MKLTCLMIVAVLFLTAWTFVTA
>P0CY60_Omega-conotoxin-like/1-22 Bu1_Belongs to the conotoxin O1 superfamily.
MKLTCVAIVAVLLLTACQLITA
>P0CY61_Conotoxin/1-19 Bu2_Belongs to the conotoxin O1 superfamily.
MKLTCVLIIAVLFLTAITA---
>P0CY62_Conotoxin/1-22 Bu3_Belongs to the conotoxin O1 superfamily.
MKLMCVLIVSVLVLTACQLSTA
>P0CY63_Conotoxin/1-22 Bu4_Belongs to the conotoxin O1 superfamily.
MKLTCVVIVAVLLLTACQLIIA
>P0CY64_Conotoxin/1-22 Bu5_Belongs to the conotoxin O1 superfamily.
MKLTCVLIVAVLFLTACQLATA
>P0CY65_Conotoxin/1-21 Bu6_Belongs to the conotoxin O1 superfamily.
MKLICVFIVAVLLLTACQLNA-
>P0DJC6_Conotoxin/1-22 Qc6.1_Belongs to the conotoxin O1 superfamily.
MKLTCMMIVALLFLTAWTFVTA
>P0DJC7_Conotoxin/1-18 Qc6.2_Belongs to the conotoxin O1 superfamily.
MKLTCVVIVAVLFLTALA----
>P0DPM4_Conotoxin/1-19 Tx6.6_Belongs to the O1 superfamily.
MKLTCVMIVAVLFLTAWTL---
>P18511_Delta-conotoxin/1-22 TxVIA_Belongs to the conotoxin O1 superfamily.
MKLTCMMIVAVLFLTAWTFATA
>P28880_Omega-conotoxin/1-22 SVIA_Belongs to the conotoxin O1 superfamily.
MKLTCVMIVAVLLLTACQLITA
>P56633_Kappa-conotoxin/1-22 PVIIA_Belongs to the conotoxin O1 superfamily.
MKLTCVVIVVVLFLTACQLITA
>P56708_Mu-conotoxin/1-22 MrVIA_Belongs to the conotoxin O1 superfamily.
MKLTCMMIVAVLFLTAWTLVMA
>P56712_Omega-conotoxin/1-22 PnVIA_Belongs to the conotoxin O1 superfamily.
MKLTCMMIIAVLFLTAWTFVMA
>P56713_Omega-conotoxin/1-22 PnVIB_Belongs to the conotoxin O1 superfamily.
MKLTCMMIVAVLFLTAWTVVTA
>P58917_Omega-conotoxin/1-22 CVIA_Belongs to the conotoxin O1 superfamily.
MKLTCVVIVAMLLLTACQLITA
>P69748_Delta-conotoxin-like/1-22 AVIA_Belongs to the conotoxin O1 superfamily.
MKLTCVMTVAVLFLTAWTFVTA
>P69749_Delta-conotoxin/1-22 BuVIA_Belongs to the conotoxin O1 superfamily.
MKLTCVMIVTVLFLTAWTFVTA
>P69753_Delta-conotoxin-like/1-22 MVIA_Belongs to the conotoxin O1 superfamily.
MKLTCVMIVAVLFLTTWTFVTA
>P69757_Delta-conotoxin-like/1-22 SmVIA_Belongs to the conotoxin O1 superfamily.
MKLTCVMIVAVLFLIAWTFVTA
>P69758_Conotoxin/1-22 Vc6a_Belongs to the conotoxin O1 superfamily.
MKLTCVVIVAVLFLTANTFATA
>P69759_Conotoxin/1-22 Vc6b_Belongs to the conotoxin O1 superfamily.
MKLTCMMIVAVLFLTANTFVTA
>P69760_Conotoxin/1-22 Vc6.3_Belongs to the conotoxin O1 superfamily.
MKLTCVMIVAVLFLTANTFATA
>P69761_Omega-conotoxin-like/1-22 Vc6.4_Belongs to the conotoxin O1 superfamily.
MKLTCVMIVAVLFLTANTFVTA
>P69762_Conotoxin/1-22 Vc6c_Belongs to the conotoxin O1 superfamily.
MKLTCMVIVAVLFLTANTFVTA
>Q2I2R0_Conotoxin/1-22 Lt6.5_Belongs to the conotoxin O1 superfamily.
MKLTCVPIVAMLFLMACQLITA
>Q2I2R2_Conotoxin/1-22 Lt6.3_Belongs to the conotoxin O1 superfamily.
MKLTSVVIVAVLFLAACQLTTS
>Q2I2R3_Conotoxin/1-22 Lt6.2_Belongs to the conotoxin O1 superfamily.
MKLTRVLIIAVLFLTAYQLTTV
>Q2I2R4_Conotoxin/1-22 Lt6.1_Belongs to the conotoxin O1 superfamily.
MKLTCVLIIAVLFLMDNQLITA
>Q3YED1_Conotoxin/1-22 MaIr193_Belongs to the conotoxin O1 superfamily.
MKLTCMMIVAVLFLTAWTLVTA
>Q3YED8_Conotoxin/1-22 ViKr92_Belongs to the conotoxin O1 superfamily.
MKLTWMMIVAVLFLTAWTFVTA
>Q3YEE1_Conotoxin/1-22 MaIr94_Belongs to the conotoxin O1 superfamily.
MKLTCVLIITVLFLTACQLTAA
>Q3YEE2_Conotoxin/1-18 CaHr91_Belongs to the conotoxin O1 superfamily.
MKLTCALIITVLFLS----ITA
>Q3YEE3_Conotoxin/1-22 MiEr92_Belongs to the conotoxin O1 superfamily.
MKLTCVLIVIMLFLTVCPLITA
>Q3YEE4_Conotoxin/1-22 MiEr93_Belongs to the conotoxin O1 superfamily.
MKLTCVLIIAVLFLTAYQLATA
>Q3YEE5_Conotoxin/1-18 MiEr95_Belongs to the conotoxin O1 superfamily.
MKLTCALIVTLLFLS----ITA
>Q3YEE6_Conotoxin/1-22 LiCr95_Belongs to the conotoxin O1 superfamily.
MKLTCALIVAMLFLTACQLTTT
>Q3YEG3_Conotoxin/1-22 MiK42_Belongs to the conotoxin O1 superfamily.
MKLTCALIVAMLLLTACQLITT
>Q3YEG6_Conotoxin/1-22 LiC42_Belongs to the conotoxin O1 superfamily.
MKLTCVLIIAVLFLTASQLITA
>Q5K0B8_Conotoxin/1-22 1_Belongs to the conotoxin O1 superfamily.
MKLTCMMFVAVLFLTASVFITA
>Q5K0B9_Omega-conotoxin-like/1-22 2/7_Belongs to the conotoxin O1 superfamily.
MKLTCMMIVAVMFLTASIFITA
>Q5K0C0_Omega-conotoxin-like/1-22 3_Belongs to the conotoxin O1 superfamily.
MKLTCMMIVAVLFLTASIFITA
>Q5K0C1_Conotoxin/1-22 5_Belongs to the conotoxin O1 superfamily.
MKLTCMMIVTVLFLTAWIFITA
>Q5K0C2_Conotoxin/1-22 6_Belongs to the conotoxin O1 superfamily.
MKLTCMMIVAVLFLTAWIFITA
>Q5K0C4_Omega-conotoxin-like/1-22 1_Belongs to the conotoxin O1 superfamily.
MKLTCVLIVVVLFLTACQLITT
>Q5K0C5_Conotoxin/1-22 10_Belongs to the conotoxin O1 superfamily.
MKLTCVLIITVLFLTASQLITA
>Q5K0D2_Omega-conotoxin-like/1-22 9_Belongs to the conotoxin O1 superfamily.
MKLTCMMIAAVLFLTTWTFVTA
>Q5K0D3_Omega-conotoxin-like/1-22 6_Belongs to the conotoxin O1 superfamily.
MKLTCVVIIAVLLLTACQLITA
>Q7Z027_Conotoxin/1-22 C11GB_Belongs to the conotoxin O1 superfamily.
MKLTCVMIVAVLFLTAWTVVTA
>Q8IS41_Conotoxin/1-22 VxVIB_Belongs to the conotoxin O1 superfamily.
MNLACVLIVAVLFLTASQLATA
>Q9BH84_Omega-conotoxin-like/1-22 ArMKLT1-011_Belongs to the conotoxin O1 superfamily.
MKLTCMMIVAVLFLTAWTSVTA
>Q9BP77_Conotoxin/1-19 ArMKLT2-01_Belongs to the conotoxin O1 superfamily.
MKLTCVIIVVALFLTACHA---
>Q9BP78_Conotoxin/1-22 ArMKLT2-031_Belongs to the conotoxin O1 superfamily.
MKLTCVLIIAVLFLTACQLTTG
>Q9BP83_Conotoxin/1-22 ArMKLT2-0311_Belongs to the conotoxin O1 superfamily.
MKLTCVLIVALLFLTACQLTTA
>Q9BP84_Conotoxin/1-22 ArMKLT2-0322_Belongs to the conotoxin O1 superfamily.
MKLTCVLIIAVLFLIVCQLNTA
>Q9BP85_Conotoxin/1-21 ArMKLT2-0321_Belongs to the conotoxin O1 superfamily.
MKLTCVLIIAMLFLIVCQLNT-
>Q9BP86_Conotoxin/1-22 ArMKLT2-0313_Belongs to the conotoxin O1 superfamily.
MKLTCVLIIAVLCLTVCQLITA
>Q9BP87_Conotoxin/1-22 ArMKLT2-0312_Belongs to the conotoxin O1 superfamily.
MKLTCVLIIAVLFLTACQLITA
>Q9BP88_Conotoxin/1-22 ArMKLT2-0211_Belongs to the conotoxin O1 superfamily.
MKLTCVLIVAVLFLTACQLIAA
>Q9BP90_Conotoxin/1-22 ArMKLT2-0251_Belongs to the conotoxin O1 superfamily.
MKLTCVLIVAVLILTACQLIAA
>Q9BP93_Conotoxin/2-23 VnMKLT2-013_Belongs to the conotoxin O1 superfamily.
MKLTCVLIIAVLFLTACQLTTA
>Q9BP96_Conotoxin/1-22 VnMKLT2-0221_Belongs to the conotoxin O1 superfamily.
MKLTCVLIVAVLFLTACQLTTA
>Q9BP99_Omega-conotoxin-like/1-22 ArMKLT1-02_Belongs to the conotoxin O1 superfamily.
MKVTCMMIVAVLFLTAWTFVTA
>Q9BPA0_Conotoxin/1-22 VnMKLT1-022_Belongs to the conotoxin O1 superfamily.
MKLMCMMIVAVLFLTAWTFVTA
>Q9BPA4_Conotoxin/1-22 VnMKLT1-01122_Belongs to the conotoxin O1 superfamily.
MKLTCMKIVAVLFLTAWTFVTA
>Q9TVN1_Conotoxin/1-17 LvVIA_Belongs to the conotoxin O1 superfamily.
-----VLIIAVLFLTASELVTA
>Q9TVQ6_Conotoxin/1-17 AbVIN_Belongs to the conotoxin O1 superfamily.
-----VIIIAVLFLTACQLIAT
>Q9U657_Mu-conotoxin-like/1-22 PnMKLT1-014_Belongs to the conotoxin O1 superfamily.
MNLTCMMIVAVLFLTAWTFVMA
>Q9UA72_Conotoxin/1-17 AbVIM_Belongs to the conotoxin O1 superfamily.
-----VLIIAVLFLTACQLIAT
>Q9UA83_Conotoxin/1-17 AbVIB_Belongs to the conotoxin O1 superfamily.
-----VIIIAVLFLTACQLTTA
>Q9UA93_Conotoxin/1-17 AbVIJ_Belongs to the conotoxin O1 superfamily.
-----VLIIAVLFLAACQLTTA
>Q9UAB2_Conotoxin/1-17 LvVIIB_Belongs to the conotoxin O1 superfamily.
-----VLIIAVLFLAASELVTA
>Q9XZK2_Omega-conotoxin/1-22 SO-3_Belongs to the conotoxin O1 superfamily.
MKLTCMVIVAVLLLTACQLITA
>Q9XZK8_Omega-conotoxin-like/1-22 TxO1_Belongs to the conotoxin O1 superfamily.
MKLTCVVIVAVLFLTVWTFATA
>Q9XZL2_Omega-conotoxin-like/1-22 TxO5_Belongs to the conotoxin O1 superfamily.
MKLTCMVIVAVLFLTAWTFVTA
>Q9XZL3_Omega-conotoxin-like/1-22 TxO6_Belongs to the conotoxin O1 superfamily.
MKLTCVVIVAVLFLTAWTLVMA
>X5IWS1_Mu-conotoxin/1-22 GVIIJ_Belongs to the conotoxin O1 superfamily.
MKLTCVVIVAALLLTACQLITA
