# Supplementary material for: Improved prediction of conopeptide superfamilies with ConoDictor 2.0
Source: Bioinform Adv. 2021 Jun 17;1(1):vbab011. doi: 10.1093/bioadv/vbab011 (PMC9710579; doi:10.1093/bioadv/vbab011)
Supplement: vbab011_Supplementary_Data [file vbab011_supplementary_data.zip › Supplementary Materials for Online/supplementary_file2/O2_con_mat.aln]

>A0A0K8TU78_Contryphan-Lnv_Belongs/4-10 to the O2 superfamily. Contryphan family.
CPWRPWC
>A0A1P8NVR4_Contryphan-Li2_Belongs/2-8 to the O2 superfamily. Contryphan family.
CPFQPWC
>A0A1P8NVR5_Contryphan-Ar2_Belongs/4-10 to the O2 superfamily. Contryphan family.
CPWKPWC
>A0A1P8NVS2_Contryphan-Li1_Belongs/2-8 to the O2 superfamily. Contryphan family.
CPWNPWC
>A0A1P8NVS3_Contryphan-Mi_Belongs/2-8 to the O2 superfamily. Contryphan family.
CPWDPWC
>A0A1P8NVS8_Contryphan-Lt2_Belongs/2-8 to the O2 superfamily. Contryphan family.
CPWYPWC
>A0A1P8NVS9_Contryphan-Eb_Belongs/2-8 to the O2 superfamily. Contryphan family.
CPWHPWC
>A0A1P8NVU0_Contryphan-Lo2_Belongs/3-9 to the O2 superfamily. Contryphan family.
CPWQPWC
>P0C837_Contryphan-S_Belongs/2-8 to the O2 superfamily. Contryphan family.
CPWEPWC
>P0CY84_Contryphan-Bu_Belongs/2-8 to the O2 superfamily. Contryphan family.
CPWSPWC
>P58787_Contryphan-Sm_Belongs/2-8 to the O2 superfamily. Contryphan family.
CPWQPWC
>P62903_Glacontryphan-M_Belongs/5-11 to the O2 superfamily. Contryphan family.
CPWHPWC
>Q9NDA6_Leu-contryphan-Tx_Belongs/1-7 to the O2 superfamily. Contryphan family.
CVLYPWC
>Q9NDA7_Contryphan-Tx_Belongs/2-8 to the O2 superfamily. Contryphan family.
CPWQPYC
>W4VSA0_Contryphan-Vc2_Belongs/1-7 to the O2 superfamily. Contryphan family.
CRWTPVC
