# Supplementary material for: Improved prediction of conopeptide superfamilies with ConoDictor 2.0
Source: Bioinform Adv. 2021 Jun 17;1(1):vbab011. doi: 10.1093/bioadv/vbab011 (PMC9710579; doi:10.1093/bioadv/vbab011)
Supplement: vbab011_Supplementary_Data [file vbab011_supplementary_data.zip › Supplementary Materials for Online/supplementary_file2/O2_con_pro.aln]

>A0A0K8TU78_Contryphan-Lnv_Belongs/1-29 to the O2 superfamily. Contryphan family.
DGDQPAYRNAVPRDDNTGGASRKFLNVPR
>A0A1P8NVR4_Contryphan-Li2_Belongs/1-29 to the O2 superfamily. Contryphan family.
DGDQPADRDAVPRDDNPGGTIGKFMYILH
>A0A1P8NVS2_Contryphan-Li1_Belongs/1-29 to the O2 superfamily. Contryphan family.
DGDQPADRDAVPRDDNPGGTIGKIMNVLL
>A0A1P8NVS3_Contryphan-Mi_Belongs/1-29 to the O2 superfamily. Contryphan family.
DRDQPADRDAVPRDDKPGGTSGKFMNVLR
>A0A1P8NVS8_Contryphan-Lt2_Belongs/1-29 to the O2 superfamily. Contryphan family.
DGDQPADRDAVPSDDNPGGTSEKFMNVQH
>A0A1P8NVS9_Contryphan-Eb_Belongs/1-29 to the O2 superfamily. Contryphan family.
DADQPADRDAVPRDDNPGGTSGKLMNVLI
>A0A1P8NVU0_Contryphan-Lo2_Belongs/2-30 to the O2 superfamily. Contryphan family.
VQDQPADRNAVRRNDNPGGASRKSINVLH
>A0A1P8NVU1_Contryphan-Mo_Belongs/2-30 to the O2 superfamily. Contryphan family.
DRDQPADRNAVPRDVNPGRARRKLMKVLR
>F5C3T9_Contryphan-Vi_Belongs/1-29 to the O2 superfamily. Contryphan family.
DGDQPADRNAVRRDDNPGGLSGKFMNVLR
>P0C248_Contryphan-Am_Belongs/1-29 to the O2 superfamily. Contryphan family.
DGDQPADRDAVPRDDNPSGMSGKFMNVLR
>P0C250_Contryphan-Lo_Belongs/1-29 to the O2 superfamily. Contryphan family.
DGDQPADRNAVRRDDNPGGTRGRFMNILR
>P0C837_Contryphan-S_Belongs/1-29 to the O2 superfamily. Contryphan family.
DADQPADRDAVPRDDNAGGTDGKFMNVQR
>P0CY84_Contryphan-Bu_Belongs/3-31 to the O2 superfamily. Contryphan family.
DRDQPAARNAVPRDDNPGGASAKLMNLLH
>P0DP16_Contryphan-C_Belongs/1-29 to the O2 superfamily. Contryphan family.
DGDQPAARNAVPKDDNPGGEAGKFMNVLR
>P58784_Contryphan-P_Belongs/1-29 to the O2 superfamily. Contryphan family.
DGDQPAYRNAAPRDDNPGGAIGKFMNVLR
>P58786_Contryphan-R_Belongs/1-29 to the O2 superfamily. Contryphan family.
DGDQPADRNAVPRDDNPGGASGKFMNVLR
>P58787_Contryphan-Sm_Belongs/1-29 to the O2 superfamily. Contryphan family.
DADQPADRDAVPRDDNPSGTDGKFMNVLR
>P62903_Glacontryphan-M_Belongs/1-28 to the O2 superfamily. Contryphan family.
DRDQPADRNAVPRDDNPGRARRKRMKVL-
>Q2I2P3_Contryphan-Lt_Belongs/1-29 to the O2 superfamily. Contryphan family.
GGDQPAARNAVPRDDNPDGMSGQFMNVLR
>Q9NDA5_Contryphan-R/Tx_Belongs/3-31 to the O2 superfamily. Contryphan family.
DGDQPAARNAVPRDDNPDGPSAKFMNVQR
>Q9NDA6_Leu-contryphan-Tx_Belongs/1-29 to the O2 superfamily. Contryphan family.
DGDQPADRKAVPREDNPGGASGKLMDVLR
>Q9NDA7_Contryphan-Tx_Belongs/1-29 to the O2 superfamily. Contryphan family.
DGDQPADRDAVPRDDNPGGMSEKFLNALQ
>W4VSA0_Contryphan-Vc2_Belongs/1-29 to the O2 superfamily. Contryphan family.
DGDQPADRDAVPRDDNPAGTIEKFMNLLR
