# Supplementary material for: Improved prediction of conopeptide superfamilies with ConoDictor 2.0
Source: Bioinform Adv. 2021 Jun 17;1(1):vbab011. doi: 10.1093/bioadv/vbab011 (PMC9710579; doi:10.1093/bioadv/vbab011)
Supplement: vbab011_Supplementary_Data [file vbab011_supplementary_data.zip › Supplementary Materials for Online/supplementary_file2/O2_con_sig.aln]

>A0A1P8NVR4_Contryphan-Li2_Belongs/1-23 to the O2 superfamily. Contryphan family.
MEKLTMLVLVAAVLLSAQVMVQG
>A0A1P8NVR5_Contryphan-Ar2_Belongs/1-23 to the O2 superfamily. Contryphan family.
MGKLTILVLVAAILLSTQVMVQG
>A0A1P8NVS3_Contryphan-Mi_Belongs/1-23 to the O2 superfamily. Contryphan family.
MGKLTILVLVAAVLLSTQVMVQG
>A0A1P8NVS8_Contryphan-Lt2_Belongs/1-23 to the O2 superfamily. Contryphan family.
MGKLTILVIVAAALLSTQFMVQG
>P0C248_Contryphan-Am_Belongs/1-23 to the O2 superfamily. Contryphan family.
MGKLTILVLVAAALLSTQVMVQG
>P0C837_Contryphan-S_Belongs/1-23 to the O2 superfamily. Contryphan family.
MEKLTILVLVAAVLLSTQVMVQG
>P0CY84_Contryphan-Bu_Belongs/1-21 to the O2 superfamily. Contryphan family.
MGKLTILVLVAAVLLSTQVMG--
>P58786_Contryphan-R_Belongs/1-23 to the O2 superfamily. Contryphan family.
MGKLTILVLVAAVLLSAQVMVQG
>Q2I2P3_Contryphan-Lt_Belongs/1-23 to the O2 superfamily. Contryphan family.
MGKLTILLLVAAALLSTQVMVQG
>Q9NDA5_Contryphan-R/Tx_Belongs/1-21 to the O2 superfamily. Contryphan family.
MGKLTILVLVAAVLLSTQAMA--
>Q9NDA7_Contryphan-Tx_Belongs/1-23 to the O2 superfamily. Contryphan family.
MGKLTILVLVAVALLSTQVMVQG
>W4VSA0_Contryphan-Vc2_Belongs/1-23 to the O2 superfamily. Contryphan family.
MGKLTILFLVAAALLSTQVMVQG
>X5IFY8_Contryphan-G_Belongs/1-23 to the O2 superfamily. Contryphan family.
MGKLTILVLVAAVLLSTQAMVQG
