# Supplementary material for: Improved prediction of conopeptide superfamilies with ConoDictor 2.0
Source: Bioinform Adv. 2021 Jun 17;1(1):vbab011. doi: 10.1093/bioadv/vbab011 (PMC9710579; doi:10.1093/bioadv/vbab011)
Supplement: vbab011_Supplementary_Data [file vbab011_supplementary_data.zip › Supplementary Materials for Online/supplementary_file2/O2_mat_1.aln]

>G1AS77_Conotoxin/6-29 Vc6.11_Belongs to the conotoxin O2 superfamily.
DRRVFGSCTADEECCF-NNC--VQAYC
>Q9BPA9_TxMEKL-P2_Belongs/2-28 to the conotoxin O2 superfamily.
CRGYDAPCSSGAPCCDWWTCSARTNRC
>G1AS76_Conotoxin/2-28 Vc6.10_Belongs to the conotoxin O2 superfamily.
CRGYNAPCSAGAPCCSWWTCSTQTSRC
>A0A125S9F2_Conotoxin/32-55 Im6.2_Belongs to the conotoxin O2 superfamily.
CLTLGKACTTNSDCCS-KYC--NTKMC
>A0A125S9F3_Conotoxin/6-28 Im6.9_Belongs to the conotoxin O2 superfamily.
CYDWLRQCSSPAQCCS-GNC---GAHC
>G1AS73_Conotoxin/4-27 Vc6.7_Belongs to the conotoxin O2 superfamily.
CMAWFGLCSKDSECCS-NSC--DVTRC
>G1AS74_Conotoxin/12-36 Vc6.8_Belongs to the conotoxin O2 superfamily.
CSLW-GPCTVNAECCS-GDCDETCIFG
>G1AS75_Conotoxin/6-29 Vc6.9_Belongs to the conotoxin O2 superfamily.
CTFLLGSCTADAECCS-DNC--VETYC
>G1AS78_Conotoxin/2-24 Vc6.12_Belongs to the conotoxin O2 superfamily.
CSDDWQYCEYPHDCCS-WSC--DV-VC
>G1AS79_Conotoxin/4-27 Vc6.13_Belongs to the conotoxin O2 superfamily.
CLLWFGRCTKDSECCS-DSC--DRTYC
>G1AS80_Conotoxin/11-34 Vc6.14_Belongs to the conotoxin O2 superfamily.
CLGWSNGCTQPSDCCS-NNC--KGRNC
>G1AS81_Conotoxin/7-29 Vc6.15_Belongs to the conotoxin O2 superfamily.
CSLW-GSCTVDAECCL-GNCGG--MYC
>G1AS82_Conotoxin/2-25 Vc6.16_Belongs to the conotoxin O2 superfamily.
CSDDSQPCSHFYDCCK-WSC--NNGYC
>G1AS83_Conotoxin/2-25 Vc6.17_Belongs to the conotoxin O2 superfamily.
CPDYTDPCSNAYECCS-WNC--HNGHC
>P0C834_Conotoxin/1-24 S6.11_Belongs to the conotoxin O2 superfamily.
CRTWNAPCSFTSQCCF-GKCAHH--RC
>P0CJ21_Conotoxin/2-24 Gla(2)-TxVI/B_Belongs to the conotoxin O2 superfamily.
CSDDWQYCESPSDCCS-WDC--DV-VC
>P24160_Gamma-conotoxin-like/1-24 TxVIIA_Belongs to the conotoxin O2 superfamily.
CGGYSTYCEVDSECCS-DNC--VRSYC
>P56711_Gamma-conotoxin/2-25 PnVIIA_Belongs to the conotoxin O2 superfamily.
CTSWFGRCTVNSECCS-NSC--DQTYC
>P58922_Conotoxin/6-28 Gla(1)-TxVI_Belongs to the conotoxin O2 superfamily.
CKDGLTTCLAPSECCS-EDC--E-GSC
>Q2I2Q9_Conotoxin/2-25 Lt7.1_Belongs to the conotoxin O2 superfamily.
CLGWSNYCTSHSICCS-GEC--ILSYC
>Q3YEF4_Conotoxin/2-24 MaI51_Belongs to the conotoxin O2 superfamily.
CEDVWMPCTSNWECCS-LDC---EMYC
>Q3YEF7_Conotoxin/6-28 LeD51_Belongs to the conotoxin O2 superfamily.
CKDGLTTCLAPSECCS-GNC--E-QNC
>Q3YEF8_Conotoxin/2-25 LiC53_Belongs to the conotoxin O2 superfamily.
CTAPSGYCDYPEECCE-VEC--GRHYC
>Q3YEF9_Conotoxin/11-34 Bt6.6_Belongs to the conotoxin O2 superfamily.
CKGWSVYCSWDWECCS-GEC--TRYYC
>Q3YEG0_Gamma-conotoxin-like/7-30 TeA53_Belongs to the conotoxin O2 superfamily.
CMLWFGRCTKDSECCS-NSC--DRTYC
>Q9BHB7_Conotoxin/4-28 TxMEKL-021_Belongs to the conotoxin O2 superfamily.
CTSWLATCTDASQCCT-GVCYKR-AYC
>Q9BPA6_Conotoxin/6-28 PnMEKL-04_Belongs to the conotoxin O2 superfamily.
CDDWLAACTTPSQCCT-EVC--D-GFC
>Q9BPA7_Conotoxin/2-24 PnMEKL-032_Belongs to the conotoxin O2 superfamily.
CSDQWKSCSYPHECCR-WSC--NR-YC
>Q9BPB0_Gamma-conotoxin-like/4-27 TxMEKL-053_Belongs to the conotoxin O2 superfamily.
CGIWFSRCTKDSECCS-NSC--DQTYC
>Q9BPB1_Conotoxin/2-24 Gla(2)-TxVI/A_Belongs to the conotoxin O2 superfamily.
CSDDWQYCESPTDCCS-WDC--DV-VC
>Q9BPB2_Conotoxin/2-25 Asp7/Gla(3)-TxVI_Belongs to the conotoxin O2 superfamily.
CPDYTDPCSHAHECCS-WNC--YNGHC
>Q9BPB4_Conotoxin/2-25 Gla(3)-TxVI_Belongs to the conotoxin O2 superfamily.
CPDYTEPCSHAHECCS-WNC--YNGHC
>Q9BPB9_Conotoxin/4-26 TsMEKL-011_Belongs to the conotoxin O2 superfamily.
CTPWLGGCTSPEECCP-GNC---ETYC
>Q9BPC0_Conotoxin/2-25 TsMEKL-03_Belongs to the conotoxin O2 superfamily.
CYGWWTSCSSPEQCCS-LNC--ENIYC
>Q9BPC1_Conotoxin/11-34 TsMEKL-P012_Belongs to the conotoxin O2 superfamily.
CSGWSVYCTSDPECCS-GEC--SSYYC
>Q9BPC5_Conotoxin/1-26 VnMEKL-024_Belongs to the conotoxin O2 superfamily.
CRTWYAPCNFPSQCCS-EVCSSKTGRC
>Q9BPC6_Conotoxin/11-33 VnMEKL-021_Belongs to the conotoxin O2 superfamily.
CTGWLDGCTSPAECCT-AVC--DAT-C
>Q9BPC7_Conotoxin/11-34 VnMEKL-023_Belongs to the conotoxin O2 superfamily.
CRGWSNGCTTNSDCCS-NNC--DGTFC
>Q9BPC8_Conotoxin/11-34 VnMEKL-0223_Belongs to the conotoxin O2 superfamily.
CSGWSVYCTQHSECCS-GEC--TGNYC
>Q9BPC9_Conotoxin/2-25 VnMEKL-0222_Belongs to the conotoxin O2 superfamily.
CSGWSVHCTQHSDCCS-GEC--TGSYC
