# Supplementary material for: Improved prediction of conopeptide superfamilies with ConoDictor 2.0
Source: Bioinform Adv. 2021 Jun 17;1(1):vbab011. doi: 10.1093/bioadv/vbab011 (PMC9710579; doi:10.1093/bioadv/vbab011)
Supplement: vbab011_Supplementary_Data [file vbab011_supplementary_data.zip › Supplementary Materials for Online/supplementary_file2/O2_mat_2.aln]

>Q9BPC2_Conotoxin/4-29 VnMEKL-0111_Belongs to the conotoxin O2 superfamily.
CVGLSSYCGPWNNPPCCSWYTCDYYC
>Q9BPC3_Conotoxin/4-29 VnMEKL-012_Belongs to the conotoxin O2 superfamily.
CVGWSSYCGPWNNPPCCSWYTCDYYC
