# Supplementary material for: Improved prediction of conopeptide superfamilies with ConoDictor 2.0
Source: Bioinform Adv. 2021 Jun 17;1(1):vbab011. doi: 10.1093/bioadv/vbab011 (PMC9710579; doi:10.1093/bioadv/vbab011)
Supplement: vbab011_Supplementary_Data [file vbab011_supplementary_data.zip › Supplementary Materials for Online/supplementary_file2/O2_pro_1.aln]

>Q9BPC6_Conotoxin/1-18 VnMEKL-021_Belongs to the conotoxin O2 superfamily.
LIKGGGEKRPKEKIKFLS--------
>G1AS80_Conotoxin/1-18 Vc6.14_Belongs to the conotoxin O2 superfamily.
MFQGGGEKRPKDKIKFLS--------
>Q9BPC7_Conotoxin/1-18 VnMEKL-023_Belongs to the conotoxin O2 superfamily.
LIKGGGEKRPKEKIRFLS--------
>Q9BPC1_Conotoxin/2-19 TsMEKL-P012_Belongs to the conotoxin O2 superfamily.
IKKGGGEKRQKEKINFLS--------
>G1AS76_Conotoxin/1-21 Vc6.10_Belongs to the conotoxin O2 superfamily.
LIQGGADERQKAKINFLSRSD-----
>Q9BPA9_TxMEKL-P2_Belongs/1-22 to the conotoxin O2 superfamily.
LIQGGGDERQKAKINFLSRSDR----
>A0A125S9F3_Conotoxin/1-26 Im6.9_Belongs to the conotoxin O2 superfamily.
LMQSGIEKRQRAKIKFFSKRKTTAER
>P0C834_Conotoxin/1-26 S6.11_Belongs to the conotoxin O2 superfamily.
LIQGGLDERQKAKSNFFSKRKSNAES
>P24160_Gamma-conotoxin-like/1-26 TxVIIA_Belongs to the conotoxin O2 superfamily.
MFQGDGEKSRKAEINFSETRKLARNK
>Q9BPB9_Conotoxin/1-24 TsMEKL-011_Belongs to the conotoxin O2 superfamily.
LIQRGGAKR--RKVNFFSIREPGAED
>Q9BPC0_Conotoxin/1-25 TsMEKL-03_Belongs to the conotoxin O2 superfamily.
LIQSGVEKR-SNKIKALSKRKTTAES
>Q9BPC2_Conotoxin/1-26 VnMEKL-0111_Belongs to the conotoxin O2 superfamily.
LIQHDGEKSQKAKMKFLTARTLSAKT
>Q9BPC5_Conotoxin/1-26 VnMEKL-024_Belongs to the conotoxin O2 superfamily.
LIRGGVEKRQEAKRNFFSKRKTTAES
>Q9BHB7_Conotoxin/1-26 TxMEKL-021_Belongs to the conotoxin O2 superfamily.
LPQGGGEKRPRENIRFLSKRKSNAER
>Q9BPA6_Conotoxin/1-26 PnMEKL-04_Belongs to the conotoxin O2 superfamily.
LPQGGGENRLKENIKFLLKRKTAADR
>Q3YEF7_Conotoxin/1-26 LeD51_Belongs to the conotoxin O2 superfamily.
LVERAGENRSKENIKFLLKRKRAADR
>P58922_Conotoxin/1-26 Gla(1)-TxVI_Belongs to the conotoxin O2 superfamily.
LVERAGENHSKENINFLLKRKRAADR
>Q2I2Q9_Conotoxin/1-26 Lt7.1_Belongs to the conotoxin O2 superfamily.
LIQSGGENRPKEKIKFLSKRKTVAES
