# Supplementary material for: Improved prediction of conopeptide superfamilies with ConoDictor 2.0
Source: Bioinform Adv. 2021 Jun 17;1(1):vbab011. doi: 10.1093/bioadv/vbab011 (PMC9710579; doi:10.1093/bioadv/vbab011)
Supplement: vbab011_Supplementary_Data [file vbab011_supplementary_data.zip › Supplementary Materials for Online/supplementary_file2/O2_pro_2.aln]

>P56711_Gamma-conotoxin/1-24 PnVIIA_Belongs to the conotoxin O2 superfamily.
QNQEQRQQAKINFLSKRKPSAERW-
>G1AS73_Conotoxin/1-25 Vc6.7_Belongs to the conotoxin O2 superfamily.
VNQEKHQRAKMNLLSKRKPPAERWW
>G1AS75_Conotoxin/1-22 Vc6.9_Belongs to the conotoxin O2 superfamily.
LMQEQRQKAKINLFSKRKPSAE---
>G1AS77_Conotoxin/1-22 Vc6.11_Belongs to the conotoxin O2 superfamily.
LIQEQRQKAKINLFSKRKPSAE---
>G1AS78_Conotoxin/1-24 Vc6.12_Belongs to the conotoxin O2 superfamily.
LFQEKRPMKKINFLSKGKTDAEKQ-
>G1AS79_Conotoxin/1-25 Vc6.13_Belongs to the conotoxin O2 superfamily.
LNQEQHQRAKINLLSKRKAPAERWW
>G1AS82_Conotoxin/1-25 Vc6.16_Belongs to the conotoxin O2 superfamily.
LFQEKRPKEKIDLLSKRKTDAEKQQ
>G1AS83_Conotoxin/1-25 Vc6.17_Belongs to the conotoxin O2 superfamily.
LFQEKRRKEKIDLLSKRKTDAEKQH
>P0CJ21_Conotoxin/1-25 Gla(2)-TxVI/B_Belongs to the conotoxin O2 superfamily.
LFQEKRTMKKIDFLSKGKADAEKQR
>Q3YEF4_Conotoxin/1-22 MaI51_Belongs to the conotoxin O2 superfamily.
LNQEKRPKEMINVLSKGKTNAE---
>Q3YEG0_Gamma-conotoxin-like/1-23 TeA53_Belongs to the conotoxin O2 superfamily.
LNQEQHQRAKINLLSKRKPPAER--
>Q9BHA0_Gamma-conotoxin-like/1-25 TxMEKL-0511_Belongs to the conotoxin O2 superfamily.
LNQEKHQRAKINLLSKRKPPAERWW
>Q9BPA7_Conotoxin/1-25 PnMEKL-032_Belongs to the conotoxin O2 superfamily.
LFQEKRLKEKINFLSKEKADAEKQQ
>Q9BPB1_Conotoxin/1-25 Gla(2)-TxVI/A_Belongs to the conotoxin O2 superfamily.
LFQEKRPMKKIDFLSKGKTDAEKQQ
>Q9BPB2_Conotoxin/1-25 Asp7/Gla(3)-TxVI_Belongs to the conotoxin O2 superfamily.
VLQEKRPKEKIKFLSKRKTDAEKQQ
>Q9BPC9_Conotoxin/1-25 VnMEKL-0222_Belongs to the conotoxin O2 superfamily.
LIQEKRPKEKIKFLSKRKSIPESWW
>Q9BPD0_Conotoxin/1-25 VnMEKL-0221_Belongs to the conotoxin O2 superfamily.
LIQEKRPKEKIKFLSKRKTTAESWW
