# Supplementary material for: Improved prediction of conopeptide superfamilies with ConoDictor 2.0
Source: Bioinform Adv. 2021 Jun 17;1(1):vbab011. doi: 10.1093/bioadv/vbab011 (PMC9710579; doi:10.1093/bioadv/vbab011)
Supplement: vbab011_Supplementary_Data [file vbab011_supplementary_data.zip › Supplementary Materials for Online/supplementary_file2/O2_pro_3.aln]

>B0KZ78_Conotoxin/1-26 Bt15a_Belongs to the conotoxin O2 superfamily.
DGEKPLKRRVKQYAAKRLSALMRGPR
>B0KZ79_Conotoxin/1-26 Ec15a_Belongs to the conotoxin O2 superfamily.
EGEKPPKEWVQQYAAKRLWALMKGPR
>C8CK74_Conotoxin/1-26 Ml15a_Belongs to the conotoxin O2 superfamily.
DRDKHLKRRPKQYATKRLSARMRGHR
>C8CK75_Conotoxin/1-26 Ml15b_Belongs to the conotoxin O2 superfamily.
DRDKHPKRRPRQYATKRLSALMKGHR
>C8CK76_Conotoxin/1-26 Lv15a_Belongs to the conotoxin O2 superfamily.
GGDKHLKRRPKQYATKRLSALMRGHR
>C8CK77_Conotoxin/1-26 Cap15a_Belongs to the conotoxin O2 superfamily.
VGDKHLKRRPKQYATKHLSALMRGHR
>C8CK78_Conotoxin/1-26 Cap15b_Belongs to the conotoxin O2 superfamily.
DGDKHLKRRPKQYATKRLSALMRGHR
>C8CK79_Conotoxin/1-26 Vx15a_Belongs to the conotoxin O2 superfamily.
DGDKHLMKRSKQYATKRLSALMRGHR
>Q2I2Q6_Conotoxin/1-26 Lt15a_Belongs to the conotoxin O2 superfamily.
DGENPVKGRVKHYAAKRFSALFRGPR
