# Supplementary material for: Improved prediction of conopeptide superfamilies with ConoDictor 2.0
Source: Bioinform Adv. 2021 Jun 17;1(1):vbab011. doi: 10.1093/bioadv/vbab011 (PMC9710579; doi:10.1093/bioadv/vbab011)
Supplement: vbab011_Supplementary_Data [file vbab011_supplementary_data.zip › Supplementary Materials for Online/supplementary_file2/O2_sig_1.aln]

>B0KZ78_Conotoxin/1-23 Bt15a_Belongs to the conotoxin O2 superfamily.
MEKLTILVLVATVLLAIQVLVQS
>B0KZ79_Conotoxin/1-23 Ec15a_Belongs to the conotoxin O2 superfamily.
MEKLTILILVATVLLAIQVLGQG
>C8CK74_Conotoxin/1-23 Ml15a_Belongs to the conotoxin O2 superfamily.
MEKLTVLILVATVLLTIQVLGQS
>C8CK75_Conotoxin/1-23 Ml15b_Belongs to the conotoxin O2 superfamily.
MEKLTVLILVAIVLLTIQVLGQS
>C8CK76_Conotoxin/1-23 Lv15a_Belongs to the conotoxin O2 superfamily.
MEKLTVLILVATVLLMIQVLAQS
>C8CK77_Conotoxin/1-23 Cap15a_Belongs to the conotoxin O2 superfamily.
MEKLTFLILVATVLLTIHVLVQS
>C8CK79_Conotoxin/1-23 Vx15a_Belongs to the conotoxin O2 superfamily.
MEKLTVLILVATVLLTIQVLAQS
>Q2I2Q6_Conotoxin/1-23 Lt15a_Belongs to the conotoxin O2 superfamily.
MEKLTILILVATVLLAIQVLVQS
>Q3YEF8_Conotoxin/1-23 LiC53_Belongs to the conotoxin O2 superfamily.
MEKLTSLLLVAALLMLTQTLIQG
>W4VSF6_O2/1-23 contryphan Vc1_Belongs to the O2 superfamily.
MGKLTILFLVAAALLSTQVMVQG
