# Supplementary material for: Improved prediction of conopeptide superfamilies with ConoDictor 2.0
Source: Bioinform Adv. 2021 Jun 17;1(1):vbab011. doi: 10.1093/bioadv/vbab011 (PMC9710579; doi:10.1093/bioadv/vbab011)
Supplement: vbab011_Supplementary_Data [file vbab011_supplementary_data.zip › Supplementary Materials for Online/supplementary_file2/O2_sig_2.aln]

>A0A125S9F2_Conotoxin/1-18 Im6.2_Belongs to the conotoxin O2 superfamily.
-MKLTILLLVAALLVLTQA
>Q9BPC3_Conotoxin/1-18 VnMEKL-012_Belongs to the conotoxin O2 superfamily.
-MKLTILFLVAAVLMSTQA
>A0A125S9F3_Conotoxin/1-19 Im6.9_Belongs to the conotoxin O2 superfamily.
MEKLTILLLVTAVLMSTQA
>G1AS73_Conotoxin/1-19 Vc6.7_Belongs to the conotoxin O2 superfamily.
MEKLTILLLVAAVLMSIQA
>G1AS74_Conotoxin/1-19 Vc6.8_Belongs to the conotoxin O2 superfamily.
MEKLTILLLVAAVLMSTQA
>G1AS76_Conotoxin/1-19 Vc6.10_Belongs to the conotoxin O2 superfamily.
MEKLTILLLVAAVLTSTQA
>G1AS78_Conotoxin/1-19 Vc6.12_Belongs to the conotoxin O2 superfamily.
MQKLIILLLVAAVLMSTQA
>G1AS81_Conotoxin/1-19 Vc6.15_Belongs to the conotoxin O2 superfamily.
MEKLTILLHVAAVLMSTQA
>P0CJ21_Conotoxin/1-19 Gla(2)-TxVI/B_Belongs to the conotoxin O2 superfamily.
MEKLIILLLVAAVLMSTQA
>Q2I2Q9_Conotoxin/1-19 Lt7.1_Belongs to the conotoxin O2 superfamily.
MEKLTILLLVAALLMSTQG
>Q3YEF4_Conotoxin/1-19 MaI51_Belongs to the conotoxin O2 superfamily.
MQKLTILLLVAAVLLSTQA
>Q3YEG0_Gamma-conotoxin-like/1-19 TeA53_Belongs to the conotoxin O2 superfamily.
MQKLTILLLVAAVLMSTQA
>Q9BHA0_Gamma-conotoxin-like/1-19 TxMEKL-0511_Belongs to the conotoxin O2 superfamily.
MEKLTILLLVAAVLLSIQA
>Q9BHB7_Conotoxin/1-19 TxMEKL-021_Belongs to the conotoxin O2 superfamily.
MEKLTILLLVAVVLMSTQA
>Q9BPB4_Conotoxin/1-19 Gla(3)-TxVI_Belongs to the conotoxin O2 superfamily.
MQKLIILLLVAAVLMSAQA
>Q9BPC1_Conotoxin/1-19 TsMEKL-P012_Belongs to the conotoxin O2 superfamily.
MEKLTILLLLAAVLVLAQA
>Q9BPD0_Conotoxin/1-19 VnMEKL-0221_Belongs to the conotoxin O2 superfamily.
MEKLTILLLVAAVLMWTQA
