# Supplementary material for: Improved prediction of conopeptide superfamilies with ConoDictor 2.0
Source: Bioinform Adv. 2021 Jun 17;1(1):vbab011. doi: 10.1093/bioadv/vbab011 (PMC9710579; doi:10.1093/bioadv/vbab011)
Supplement: vbab011_Supplementary_Data [file vbab011_supplementary_data.zip › Supplementary Materials for Online/supplementary_file2/O3_mat.aln]

>Q3YED3_Conotoxin/6-31 LiCr173_Belongs to the conotoxin O3 superfamily.
CNEYCEERDRNCCGKANGEPRCARMC
>Q3YEF0_Conotoxin/6-30 CaFr179_Belongs to the conotoxin O3 superfamily.
CEEDCEDEEKHCCNTNNGP-SCARLC
>Q9BP59_Conotoxin/7-32 VnMSGL-0123_Belongs to the conotoxin O3 superfamily.
CEEYCKEQNKTCCGLTNGRPRCVGVC
>Q9BP60_Conotoxin/4-29 VnMSGL-0112_Belongs to the conotoxin O3 superfamily.
CYEYCKEQNKTCCGISNGRPICVGGC
>Q9BP61_Conotoxin/6-31 VnMSGL-0122_Belongs to the conotoxin O3 superfamily.
CKEYCEDRDKTCCGLENGQPDCANLC
>Q9BP63_Conotoxin/6-31 PnMSGL-03_Belongs to the conotoxin O3 superfamily.
CEEYCEDEEKTCCGLEDGEPVCATTC
>Q9BP64_Conotoxin/5-30 PnMSGL-01_Belongs to the conotoxin O3 superfamily.
CEESCEDEEKHCCHENNGVYTCLRYC
>Q9BP65_Conotoxin/5-29 ArMSGL-0143_Belongs to the conotoxin O3 superfamily.
CEENCEEEEKHCCNTNNGP-SCAPQC
>Q9BP66_Conotoxin/5-30 ArMSGL-011_Belongs to the conotoxin O3 superfamily.
CEESCEEEEKHCCHENNGVYTCLRYC
>Q9BP67_Conotoxin/6-31 ArMSGL-0122_Belongs to the conotoxin O3 superfamily.
CEEYCEDEEKTCCGEEDGEPVCARFC
>Q9BP68_Conotoxin/5-29 ArMSGL-0141_Belongs to the conotoxin O3 superfamily.
CEESCEDEEKHCCNTNNGP-SCAPQC
>Q9BP70_Conotoxin/6-31 ArMSGL-0123_Belongs to the conotoxin O3 superfamily.
CEEYCEEEEKTCCGEEDGEPVCAEFC
>Q9BP71_Conotoxin/6-31 ArMSGL-0121_Belongs to the conotoxin O3 superfamily.
CEEYCEDEEKTCCGLEDGEPVCATTC
>Q9BP72_Conotoxin/6-31 ArMSGL-0124_Belongs to the conotoxin O3 superfamily.
CEESCEEEEKTCCGEXDGEPVCARFC
>Q9BP73_Conotoxin/6-31 TsMSGL-2_Belongs to the conotoxin O3 superfamily.
CDEYCEDLNKNCCGLSNGEPVCATAC
>Q9BP74_Conotoxin/5-30 TsMSGL-12_Belongs to the conotoxin O3 superfamily.
CNEYCDDRNKECCGRTNGHPRCANVC
>Q9BP75_Conotoxin/5-30 TsMSGL-13_Belongs to the conotoxin O3 superfamily.
CNEHCEDRNKECCGRTNGHPRCANVC
>Q9BP76_Conotoxin/5-30 TsMSGL-11_Belongs to the conotoxin O3 superfamily.
CNEYCDDRNKECCGRTNGHPRCANVC
