# Supplementary material for: Improved prediction of conopeptide superfamilies with ConoDictor 2.0
Source: Bioinform Adv. 2021 Jun 17;1(1):vbab011. doi: 10.1093/bioadv/vbab011 (PMC9710579; doi:10.1093/bioadv/vbab011)
Supplement: vbab011_Supplementary_Data [file vbab011_supplementary_data.zip › Supplementary Materials for Online/supplementary_file2/O3_pro.aln]

>Q3YED3_Conotoxin/1-24 LiCr173_Belongs to the conotoxin O3 superfamily.
HQDGGKKQATQRNAVNIRRRKSIT
>Q3YEF0_Conotoxin/2-25 CaFr179_Belongs to the conotoxin O3 superfamily.
HQDAGEKQATQRDAINVRRRRSLA
>Q9BP58_Conotoxin/1-23 VnMSGL-0111_Belongs to the conotoxin O3 superfamily.
HQDGGEKQATQRDAINV-RRRSIT
>Q9BP59_Conotoxin/1-24 VnMSGL-0123_Belongs to the conotoxin O3 superfamily.
HQDGGGKQATQRDAINVRRRRSIT
>Q9BP60_Conotoxin/1-24 VnMSGL-0112_Belongs to the conotoxin O3 superfamily.
HQDGRGKQATQRDAINVRRRRSIT
>Q9BP63_Conotoxin/1-24 PnMSGL-03_Belongs to the conotoxin O3 superfamily.
HQDAGEKQATQRDAINFRWRRSLI
>Q9BP64_Conotoxin/2-25 PnMSGL-01_Belongs to the conotoxin O3 superfamily.
HQDAGEKQAMQRDAINVRRRRSIT
>Q9BP67_Conotoxin/1-24 ArMSGL-0122_Belongs to the conotoxin O3 superfamily.
HQDAGEKQATQRAAINFRWKRSLT
>Q9BP68_Conotoxin/3-26 ArMSGL-0141_Belongs to the conotoxin O3 superfamily.
HQDAGEKQATQRDAINVRRRRSLT
>Q9BP69_Conotoxin/1-24 ArMSGL-021_Belongs to the conotoxin O3 superfamily.
HQDAGEKQATHRGAINFRWRRSLI
>Q9BP70_Conotoxin/1-24 ArMSGL-0123_Belongs to the conotoxin O3 superfamily.
HQDAGEKQATKRAAVNFRWRRSFT
>Q9BP71_Conotoxin/1-24 ArMSGL-0121_Belongs to the conotoxin O3 superfamily.
HQDAGEKQATQRNAINFRWRRSFT
>Q9BP72_Conotoxin/1-24 ArMSGL-0124_Belongs to the conotoxin O3 superfamily.
HQDAGEKQATQRDAINFRWKRSLT
>Q9BP73_Conotoxin/1-20 TsMSGL-2_Belongs to the conotoxin O3 superfamily.
----GEKQATQRDAVNVRRRRSIA
