# Supplementary material for: Improved prediction of conopeptide superfamilies with ConoDictor 2.0
Source: Bioinform Adv. 2021 Jun 17;1(1):vbab011. doi: 10.1093/bioadv/vbab011 (PMC9710579; doi:10.1093/bioadv/vbab011)
Supplement: vbab011_Supplementary_Data [file vbab011_supplementary_data.zip › Supplementary Materials for Online/supplementary_file2/O3_sig.aln]

>Q3YED3_Conotoxin/1-20 LiCr173_Belongs to the conotoxin O3 superfamily.
MSGLGTMVLTLLLLVFMVTS
>Q3YEF0_Conotoxin/1-19 CaFr179_Belongs to the conotoxin O3 superfamily.
MSGLGIMVLTLLLLVFMEA-
>Q9BP58_Conotoxin/1-20 VnMSGL-0111_Belongs to the conotoxin O3 superfamily.
MSGLEIMVLTLLLLVSMATS
>Q9BP59_Conotoxin/1-20 VnMSGL-0123_Belongs to the conotoxin O3 superfamily.
MSGLGIMVLTLLLLVSMATS
>Q9BP61_Conotoxin/1-20 VnMSGL-0122_Belongs to the conotoxin O3 superfamily.
MSGLGIMVLALLLLVFMATS
>Q9BP63_Conotoxin/1-20 PnMSGL-03_Belongs to the conotoxin O3 superfamily.
MSRLGIMVLTLLLLVFIVTS
>Q9BP64_Conotoxin/1-19 PnMSGL-01_Belongs to the conotoxin O3 superfamily.
MSGLGIMVLTLLLLVFMET-
>Q9BP65_Conotoxin/1-20 ArMSGL-0143_Belongs to the conotoxin O3 superfamily.
MSGLGIMLLTLLLLVFMETS
>Q9BP68_Conotoxin/1-18 ArMSGL-0141_Belongs to the conotoxin O3 superfamily.
MSGLGILVLTLLLLVYMA--
>Q9BP72_Conotoxin/1-20 ArMSGL-0124_Belongs to the conotoxin O3 superfamily.
MSRLGIMVLTLLLLVYMATS
>Q9BP73_Conotoxin/1-20 TsMSGL-2_Belongs to the conotoxin O3 superfamily.
MSGLGIMVLTLLLLVFMATS
>Q9BP74_Conotoxin/1-20 TsMSGL-12_Belongs to the conotoxin O3 superfamily.
MSGLGIMVLTLLLFMFMATS
