# Supplementary material for: Improved prediction of conopeptide superfamilies with ConoDictor 2.0
Source: Bioinform Adv. 2021 Jun 17;1(1):vbab011. doi: 10.1093/bioadv/vbab011 (PMC9710579; doi:10.1093/bioadv/vbab011)
Supplement: vbab011_Supplementary_Data [file vbab011_supplementary_data.zip › Supplementary Materials for Online/supplementary_file2/P_mat.aln]

>A0A125S9F6_Conotoxin/3-27 Im9.4_Belongs to the conotoxin P superfamily.
CSTYCFGMGICQSGCYCGP-GHACMP
>Q8I6V7_Conotoxin/2-22 Rg9.1_Belongs to the conotoxin P superfamily.
CSSV-----KCPKKCFCHPEEKVCYR
>Q9GU57_Conotoxin/2-27 Gm9.1_Belongs to the conotoxin P superfamily.
CNNSCQSHSDCASHCICTFRGCGAVN
>Q9GU58_Conotoxin/2-27 tx9a_Belongs to the conotoxin P superfamily.
CNNSCQEHSDCESHCICTFRGCGAVN
