# Supplementary material for: Improved prediction of conopeptide superfamilies with ConoDictor 2.0
Source: Bioinform Adv. 2021 Jun 17;1(1):vbab011. doi: 10.1093/bioadv/vbab011 (PMC9710579; doi:10.1093/bioadv/vbab011)
Supplement: vbab011_Supplementary_Data [file vbab011_supplementary_data.zip › Supplementary Materials for Online/supplementary_file2/P_pro.aln]

>A0A125S9F6_Conotoxin/1-38 Im9.4_Belongs to the conotoxin P superfamily.
NFVGVQPGLVTRDADNGQLMDNRRNLRLERKTMSLFKS
>Q8I6V7_Conotoxin/1-35 Rg9.1_Belongs to the conotoxin P superfamily.
NFVGVQPGQITRDADHGI---NLRSLRKQMSRSPLVKG
>Q9GU57_Conotoxin/1-31 Gm9.1_Belongs to the conotoxin P superfamily.
-------GLITRDVDNGQLTDNRRNLQTEWNPLSLFMS
>Q9GU58_Conotoxin/1-31 tx9a_Belongs to the conotoxin P superfamily.
-------GQITRDVDNGQLTDNRRNLQSKWKPVSLYMS
