# Supplementary material for: Improved prediction of conopeptide superfamilies with ConoDictor 2.0
Source: Bioinform Adv. 2021 Jun 17;1(1):vbab011. doi: 10.1093/bioadv/vbab011 (PMC9710579; doi:10.1093/bioadv/vbab011)
Supplement: vbab011_Supplementary_Data [file vbab011_supplementary_data.zip › Supplementary Materials for Online/supplementary_file2/R_pro_3.aln]

>A0A3G1VU77_Conotoxin/1-63 vil14.5_Belongs to the conotoxin R superfamily.
EEPGRSPFRPALRSEEAQALRHGLTLLLARRADGQPPDMRQPEMRRPEVRQPEFAELSVGQRR
>A0A3G1VU78_Conotoxin/1-63 vil14.4_Belongs to the conotoxin R superfamily.
EEPGRSPFRPALRSEEAQALRHGLTLLLARRADGQPPDMRQPEMRRPEVRQLEFAELSVGQRR
