# Supplementary material for: Improved prediction of conopeptide superfamilies with ConoDictor 2.0
Source: Bioinform Adv. 2021 Jun 17;1(1):vbab011. doi: 10.1093/bioadv/vbab011 (PMC9710579; doi:10.1093/bioadv/vbab011)
Supplement: vbab011_Supplementary_Data [file vbab011_supplementary_data.zip › Supplementary Materials for Online/supplementary_file2/R_sig.aln]

>A0A3G1VU73_Conotoxin flf14.2_Belongs to the conotoxin R superfamily.
MGFRVLVLIVMVTTSALPFTFS
>A0A3G1VU77_Conotoxin vil14.5_Belongs to the conotoxin R superfamily.
MGFRVLVLVVMATTSALPFTFS
>A0A3G1VU78_Conotoxin vil14.4_Belongs to the conotoxin R superfamily.
MGFRVLVLVVMATTSALPFTFF
>A0A3G1VU81_Conotoxin vil14.3_Belongs to the conotoxin R superfamily.
MGFRVLVLVVMATTSALPFTFS
>A0A3G1VU84_Conotoxin vil14.2_Belongs to the conotoxin R superfamily.
MGFRVLVLVVMATTFALPFTFF
>P84704_Conotoxin vil14a_Belongs to the conotoxin R superfamily.
MGFRVLVLVVMATTSALPFTFS
>P84707_Conotoxin flf14c_Belongs to the conotoxin R superfamily.
MGFRVLVLIVMVTTSALPFTFS
