# Supplementary material for: Improved prediction of conopeptide superfamilies with ConoDictor 2.0
Source: Bioinform Adv. 2021 Jun 17;1(1):vbab011. doi: 10.1093/bioadv/vbab011 (PMC9710579; doi:10.1093/bioadv/vbab011)
Supplement: vbab011_Supplementary_Data [file vbab011_supplementary_data.zip › Supplementary Materials for Online/supplementary_file2/S_mat.aln]

>B0L0Y5_Conotoxin/2-42 Ca8a_Belongs to the conotoxin S superfamily.
CSG--TCHRREDGKCRGTCDCSGYSYCRCG-DAHHFYRGCTCTC
>B1PZN6_Conotoxin/2-42 Ca8.2_Belongs to the conotoxin S superfamily.
CSG--TCHRREDGKCRGTCDCSGYSYCRCG-DAHHFYRGCTCSC
>B2CI27_Conotoxin/2-40 Tx8.1_Belongs to the conotoxin S superfamily.
CTI--SCG-YEDNRCQGECHCPGKTNCYCT-SGHH-NKGCGCAC
>B2CI28_Conotoxin/2-44 Ac8.1_Belongs to the conotoxin S superfamily.
CTLVNNCDRNGERACNGDCSCEG-QICKCGYRVSPGKSGCACTC
>B2CJ87_Conotoxin/2-42 Ca8.3_Belongs to the conotoxin S superfamily.
CSG--TCRRHRDGKCRGTCECSGYSYCRCG-DAHHFYRGCTCTC
>P0C1W3_Alpha-conotoxin/2-44 RVIIIA_Belongs to the conotoxin S superfamily.
CNF-DKCKGTGVYNCGESCSCEGLHSCRCTYNIGSMKSGCACIC
>P58924_Sigma-conotoxin/2-40 GVIIIA_Belongs to the conotoxin S superfamily.
CTR--TCG---GPKCTGTCTCTNSSKCGCRYNVHPSGWGCGCAC
