# Supplementary material for: Improved prediction of conopeptide superfamilies with ConoDictor 2.0
Source: Bioinform Adv. 2021 Jun 17;1(1):vbab011. doi: 10.1093/bioadv/vbab011 (PMC9710579; doi:10.1093/bioadv/vbab011)
Supplement: vbab011_Supplementary_Data [file vbab011_supplementary_data.zip › Supplementary Materials for Online/supplementary_file2/S_pro.aln]

>B0L0Y5_Conotoxin/1-25 Ca8a_Belongs to the conotoxin S superfamily.
QEGDVQARKTHLKRGFYGTLAMSTR
>B1PZN6_Conotoxin/1-25 Ca8.2_Belongs to the conotoxin S superfamily.
QEGDVQARKTHLKRGFYGTLAMSTR
>B2CI27_Conotoxin/1-25 Tx8.1_Belongs to the conotoxin S superfamily.
REGDIQARKTHLKSDFYRTLPRFAR
>B2CI28_Conotoxin/1-25 Ac8.1_Belongs to the conotoxin S superfamily.
QEGDVQARKTSLKSDFYRALRQYDR
>B2CJ87_Conotoxin/1-25 Ca8.3_Belongs to the conotoxin S superfamily.
QEGDVQARKTHLKSGFYGTLAMSTR
>P0C1W3_Alpha-conotoxin/2-26 RVIIIA_Belongs to the conotoxin S superfamily.
QEGDVQARKTHPKREFQRILLRSGR
>P58924_Sigma-conotoxin/2-26 GVIIIA_Belongs to the conotoxin S superfamily.
QEGDVQARKTRLKSDFYRALARDDR
>X5IWT5_Alpha-conotoxin/2-23 GVIIIB_Belongs to the conotoxin S superfamily.
QEGDVQARKTRPKSDFYRALPR---
