# Supplementary material for: Improved prediction of conopeptide superfamilies with ConoDictor 2.0
Source: Bioinform Adv. 2021 Jun 17;1(1):vbab011. doi: 10.1093/bioadv/vbab011 (PMC9710579; doi:10.1093/bioadv/vbab011)
Supplement: vbab011_Supplementary_Data [file vbab011_supplementary_data.zip › Supplementary Materials for Online/supplementary_file2/S_sig.aln]

>B0L0Y5_Conotoxin Ca8a_Belongs to the conotoxin S superfamily.
MMLKMGAMFVLLLLFILPSSQ
>B1PZN6_Conotoxin Ca8.2_Belongs to the conotoxin S superfamily.
MMLKMGAMFVLLLLFILPSSQ
>B2CI27_Conotoxin Tx8.1_Belongs to the conotoxin S superfamily.
--LKMGAMFVLLLLFTLASSH
>B2CI28_Conotoxin Ac8.1_Belongs to the conotoxin S superfamily.
--LKMGAMFVLLLLFTLASSQ
>B2CJ87_Conotoxin Ca8.3_Belongs to the conotoxin S superfamily.
MMLKMGAMFVLLLLFILPSSQ
>P0C1W3_Alpha-conotoxin RVIIIA_Belongs to the conotoxin S superfamily.
MMSKMGAMFVLLLLFTLASS-
>P58924_Sigma-conotoxin GVIIIA_Belongs to the conotoxin S superfamily.
MMSKMGAMFVLLLLFTLASS-
>X5IWT5_Alpha-conotoxin GVIIIB_Belongs to the conotoxin S superfamily.
MMSKMGAMFVLLLLFTLASS-
