# Supplementary material for: Improved prediction of conopeptide superfamilies with ConoDictor 2.0
Source: Bioinform Adv. 2021 Jun 17;1(1):vbab011. doi: 10.1093/bioadv/vbab011 (PMC9710579; doi:10.1093/bioadv/vbab011)
Supplement: vbab011_Supplementary_Data [file vbab011_supplementary_data.zip › Supplementary Materials for Online/supplementary_file2/T_mat.aln]

>H8Y1U0_Conotoxin/21-30 Im5.4_Belongs to the conotoxin T superfamily.
CC---WSGACCGG
>P58808_Chi-conotoxin/4-13 MrIA_Belongs to the conotoxin T superfamily.
CC---GYKLCHPC
>Q1A3Q1_Conotoxin/4-14 Lt5.10_Belongs to the conotoxin T superfamily.
CC-KVD-TSCCSS
>Q1A3Q2_Conotoxin/4-14 Lt5.11_Belongs to the conotoxin T superfamily.
CC-KVD-TSCCSN
>Q1A3Q6_Conotoxin/4-14 Lt5.7_Belongs to the conotoxin T superfamily.
CC-KVD-TSCCSN
>Q1A3Q7_Conotoxin/3-15 Lt5.9_Belongs to the conotoxin T superfamily.
CCLGVRDDWCCAG
>Q3YEH5_Conotoxin/7-15 LiC32_Belongs to the conotoxin T superfamily.
CC-R-DHLRCC--
>Q9BH81_Conotoxin/9-19 ArMLCL-012_Belongs to the conotoxin T superfamily.
CCAVLKFSFCC--
>Q9BHA6_Conotoxin/21-31 Ar5.1 a_Belongs to the conotoxin T superfamily.
CC-S-ITKSCCAS
>Q9BPD2_Conotoxin/19-24 ArMLCL-022_Belongs to the conotoxin T superfamily.
LSSSDE-------
>Q9BPE2_Conotoxin/9-18 PnMLCL-01_Belongs to the conotoxin T superfamily.
CCAGLNF-VCC--
>Q9BPE3_Conotoxin/21-31 TsMLCL-03_Belongs to the conotoxin T superfamily.
CC-T-VYSGCCSE
>Q9BPF7_Conotoxin/5-15 VnMRCL-04_Belongs to the conotoxin T superfamily.
CCIDKQ--GCCPW
>Q9BPF9_Conotoxin/5-14 TxMRCL-04_Belongs to the conotoxin T superfamily.
CCPFIV--GCCS-
>Q9BPH1_Conotoxin/4-12 TxXIIIA_Belongs to the conotoxin T superfamily.
CC-F-YHNCCC--
