# Supplementary material for: Improved prediction of conopeptide superfamilies with ConoDictor 2.0
Source: Bioinform Adv. 2021 Jun 17;1(1):vbab011. doi: 10.1093/bioadv/vbab011 (PMC9710579; doi:10.1093/bioadv/vbab011)
Supplement: vbab011_Supplementary_Data [file vbab011_supplementary_data.zip › Supplementary Materials for Online/supplementary_file2/T_pro_1.aln]

>P0C637_Conotoxin/1-30 Pu5.2_Belongs to the conotoxin T superfamily.
RPNPKDDVPLASFHGADNANRILRTLWNLR
>Q9BH75_Conotoxin/1-29 Ts-011_Belongs to the conotoxin T superfamily.
RPKTKDDVPLASFHGADNANRILRTLWNL-
>Q9BPE4_Conotoxin/1-30 Ts-011_Belongs to the conotoxin T superfamily.
RPKTKDDVPPASFHGADDANRILQTLWNLR
>Q9BPE5_Conotoxin/1-30 TsMRCL-05_Belongs to the conotoxin T superfamily.
RPNPKDDVPLASFHGAVNAKRYLRTLWNSR
>Q9BPE6_Conotoxin/1-29 Ts-011_Belongs to the conotoxin T superfamily.
RPKTKDDVPPASFHGADNANRILRTLWNL-
