# Supplementary material for: Improved prediction of conopeptide superfamilies with ConoDictor 2.0
Source: Bioinform Adv. 2021 Jun 17;1(1):vbab011. doi: 10.1093/bioadv/vbab011 (PMC9710579; doi:10.1093/bioadv/vbab011)
Supplement: vbab011_Supplementary_Data [file vbab011_supplementary_data.zip › Supplementary Materials for Online/supplementary_file2/T_pro_2.aln]

>P0C636_Conotoxin/1-28 Pu5.1_Belongs to the conotoxin T superfamily.
RPNPKDDVPLASFHEDANGILQMLWKKG
>C0KYC3_Conotoxin/1-22 Sr5.4_Belongs to the conotoxin T superfamily.
QLKTKDDVPLASFHDNAKGTQH------
>C0KYC5_Conotoxin/1-22 Sr5.6_Belongs to the conotoxin T superfamily.
QLKTKDDVPLTSVHDNAKGTQH------
>P0C638_Conotoxin/1-28 Pu5.3_Belongs to the conotoxin T superfamily.
TQKTKDDMSLASFHDNAKRILQTLRNTR
>P0C639_Conotoxin/1-28 Pu5.4_Belongs to the conotoxin T superfamily.
TQKTKDDMSLASFHDNAKRFLQTLRNTR
>P0C640_Conotoxin/1-27 Pu5.5_Belongs to the conotoxin T superfamily.
RPQTKDDA-LASFRDSIKRHLQTLLDAR
>P0C641_Conotoxin/4-28 Pu5.6_Belongs to the conotoxin T superfamily.
QQKTKDDAPLTSLNDNA---LQQHWNKR
>P0C666_Conotoxin/4-31 Ca5.1_Belongs to the conotoxin T superfamily.
EKRIQSDLIRAALEDADTKNDPRILEDI
>P0C667_Conotoxin/1-26 Ca5.2_Belongs to the conotoxin T superfamily.
RPQTKDDA-LASFHDSAKRHLQRLVNA-
>P0C668_Conotoxin/1-26 Ca5.3_Belongs to the conotoxin T superfamily.
QPKTKYNAPLTSLHDNAKGILQEHWN--
>P0C669_Conotoxin/1-28 Vi5.1a_Belongs to the conotoxin T superfamily.
QPKTKDDVPLASYHDNAERTLQRLWNQR
>P0C670_Conotoxin/1-28 Vi5.1b_Belongs to the conotoxin T superfamily.
QPKTKEEVAKASVHDNAERTLQRLWNQS
>P0C906_Conotoxin/1-26 Leo-T1_Belongs to the conotoxin T superfamily.
QPKTEDDVPLASLHDNAKLTLQGLWD--
>P0C907_Conotoxin/1-25 Leo-T2_Belongs to the conotoxin T superfamily.
QPMTEDDVPLASFH---EQTLQELWNKR
>P0DJC4_Conotoxin/1-26 Qc5.1_Belongs to the conotoxin T superfamily.
HPMTKDDVPQASFHDDAKRTLQVPWM--
>P0DJC5_Conotoxin/1-26 Qc5.2_Belongs to the conotoxin T superfamily.
HPMTKDDVPQASLHDDAKRTLQVPWM--
>P58808_Chi-conotoxin/4-29 MrIA_Belongs to the conotoxin T superfamily.
LPKTEDDVPMSSVYGNGKSILRGILR--
>P58809_Chi-conotoxin/4-30 CMrX_Belongs to the conotoxin T superfamily.
LPKTEDDVPLSSVYGNGKSILRGILRK-
>P69764_Conotoxin/1-26 mr5a_Belongs to the conotoxin T superfamily.
RPKTKDDMPLASFHDNAKRILQILQD--
>P69765_Conotoxin/1-28 vc5a_Belongs to the conotoxin T superfamily.
RLKAKDNMPLASFHDNAKRTLQTRLINT
>P69766_Conotoxin/2-29 vc5c_Belongs to the conotoxin T superfamily.
QLKTKDDMPLASFHGNARRTLQMLSNKR
>P81755_Epsilon-conotoxin/4-31 TxVA_Belongs to the conotoxin T superfamily.
RTKTDDDVPLSSLRDNLKRTIRTRLNIR
>Q1A3Q1_Conotoxin/4-31 Lt5.10_Belongs to the conotoxin T superfamily.
ETRIQNDLIRAGLTDADLKTEKGFLSGL
>Q1A3Q7_Conotoxin/4-27 Lt5.9_Belongs to the conotoxin T superfamily.
ETKVQSDLTR---TDGNMETEENLGEV-
>Q1A3R1_Mu-conotoxin/1-26 Lt5d_Belongs to the conotoxin T superfamily.
QPTTKDDVPLASLHDNAKRALQMFWN--
>Q1A3R3_Conotoxin/4-29 Lt5.1_Belongs to the conotoxin T superfamily.
QRKTKDDVPLASFHDNAKRTLKRLWN--
>Q3YEE8_Conotoxin/4-28 TeAr154_Belongs to the conotoxin T superfamily.
RPKTEDDVPLSSFRDNTKSTLQRLL---
>Q3YEE9_Conotoxin/1-25 TeAr151_Belongs to the conotoxin T superfamily.
QPKTKDDVPLAPLHDNIQNTLQTLR---
>Q3YEG9_Conotoxin/1-26 LiC121_Belongs to the conotoxin T superfamily.
HPKTKDDVPLASFHDDAKRTLQRLWI--
>Q3YEH0_Conotoxin/1-25 LeDr243_Belongs to the conotoxin T superfamily.
RPKTKDDMPLASFNDNAKRILQILS---
>Q3YEH2_Conotoxin/1-26 TeAr193_Belongs to the conotoxin T superfamily.
QPKTKDDIPQASFLDNAKRYLQVLES--
>Q3YEH3_Conotoxin/1-26 Lt5.3_Belongs to the conotoxin T superfamily.
QPMTKDDVPLSSLHDNAKRALQMFWN--
>Q3YEH6_Conotoxin/1-26 Bt5.1_Belongs to the conotoxin T superfamily.
RPKTKADVPLTSLNDNAKRTLQILRN--
>Q3YEH7_Conotoxin/2-27 3_Belongs to the conotoxin T superfamily.
QLKTKDDMPLPSFNGNARRTPRMLSN--
>Q68IP5_Conotoxin/1-26 mr5.4b_Belongs to the conotoxin T superfamily.
QLKTKDDVPLASFHANVKRTLQKLLN--
>Q6PN82_Conotoxin/4-29 mr5.4a_Belongs to the conotoxin T superfamily.
QLKTKDDVPLASFHANVKRTLQILLN--
>Q6PN83_Conotoxin/4-29 mr5.3_Belongs to the conotoxin T superfamily.
QLKTKDDMPLASSHANVKRTLQILRN--
>Q6PN84_Conotoxin/4-29 mr5.2_Belongs to the conotoxin T superfamily.
QLKTKDDMPLASFHANVKRTLQILRD--
>Q6PN85_Conotoxin/4-29 mr5.1b_Belongs to the conotoxin T superfamily.
RLKTKDDMPLPSSHANIKRTLQMLRN--
>Q6PN86_Conotoxin/4-29 mr5.1a_Belongs to the conotoxin T superfamily.
RLKTKDDMPLPSSHANIKRTLQIHRN--
>Q6PTD0_Conotoxin/4-31 Mi5.2_Belongs to the conotoxin T superfamily.
QPLTRDDVPLASFLDDARRTLRSPWMTR
>Q9BH21_Conotoxin/1-26 Tx-D021_Belongs to the conotoxin T superfamily.
RAKTRDDMSLASFHDDAKRILQILQD--
>Q9BH79_Conotoxin/4-31 Ar5.3_Belongs to the conotoxin T superfamily.
EKRIQNDLIRAALEDADMENDPRSIIDS
>Q9BH86_Conotoxin/1-26 Pn-014_Belongs to the conotoxin T superfamily.
RPKTKDDIPLVSFQDHAKRILQTFES--
>Q9BHA6_Conotoxin/4-25 Ar5.1 a_Belongs to the conotoxin T superfamily.
ETRIQSDLIRAALEDADMKNEK------
>Q9BP51_Conotoxin/4-25 Ar5.1 b_Belongs to the conotoxin T superfamily.
KTRIQSDLIRAALEDADMKNEK------
>Q9BPD1_Conotoxin/4-24 VnMLCL-033_Belongs to the conotoxin T superfamily.
QTRIQSNLIRAGPEDANIKTD-------
>Q9BPD2_Conotoxin/4-31 ArMLCL-022_Belongs to the conotoxin T superfamily.
ETRIQSDLIRAALEDADMKTERGFLGVL
>Q9BPD3_Conotoxin/4-24 VnMLCL-042_Belongs to the conotoxin T superfamily.
QTRIQSNLIRAGPEDANMKTD-------
>Q9BPD7_Conotoxin/4-31 TsMLCL-02_Belongs to the conotoxin T superfamily.
ERRIQSDLIRAALEDADMKTEKGILSSI
>Q9BPD9_Conotoxin/4-31 TsMLCL-04_Belongs to the conotoxin T superfamily.
ETRIQRDLIRAALEDADMKTNERFLEGV
>Q9BPE0_Conotoxin/4-31 Vn5.6_Belongs to the conotoxin T superfamily.
EKRIQSDLIRAALEDADMKTGEREILNI
>Q9BPE1_Conotoxin/4-31 Vn5.5_Belongs to the conotoxin T superfamily.
EKRIQSDLIRAALEDADMKTDEREIVNI
>Q9BPE3_Conotoxin/4-25 TsMLCL-03_Belongs to the conotoxin T superfamily.
ERRIQSDLIRTALEDADMKTPK------
>Q9BPE7_Conotoxin/1-27 Pn-B01411_Belongs to the conotoxin T superfamily.
RPKTEDDVPLSSFRDNLKRTLRTLLDP-
>Q9BPE9_Chi-conotoxin-like/3-29 PnMRCL-013_Belongs to the conotoxin T superfamily.
HLKTKGDGPLSSFRDNAKSTLQRLQDK-
>Q9BPF1_Conotoxin/1-26 Pn-B01122_Belongs to the conotoxin T superfamily.
RPKTKDDIPLVSFQDNAKRALQILSN--
>Q9BPF2_Conotoxin/1-26 Vn-05_Belongs to the conotoxin T superfamily.
RPKNEDDVSLASFHDNAQRTLQRLLN--
>Q9BPF3_Conotoxin/1-26 Pn-B01121_Belongs to the conotoxin T superfamily.
LPKTKDDMSLASFHDNAKRTLQILSN--
>Q9BPF4_Conotoxin/4-30 PnMRCL-0111_Belongs to the conotoxin T superfamily.
RPKTEDDVPLSSFHDDLQRTVRTLLDI-
>Q9BPF5_Conotoxin/2-28 TsMRCL-04_Belongs to the conotoxin T superfamily.
QPETKDDAALASFYDNAKRTLQRHWAK-
>Q9BPF6_Conotoxin/3-28 Ts-03_Belongs to the conotoxin T superfamily.
QPKTKDDVALASFYDNAKRTLQRHWA--
>Q9BPF7_Conotoxin/1-26 VnMRCL-04_Belongs to the conotoxin T superfamily.
RPKTKDDVPLASFHGNAERTLLNILR--
>Q9BPF8_Conotoxin/1-28 PnMRCL-0111_Belongs to the conotoxin T superfamily.
QPKTEDDVPLSSFHDDLQRTVRTLLDIR
>Q9BPF9_Conotoxin/1-24 TxMRCL-04_Belongs to the conotoxin T superfamily.
QLKTKDDMSLASFHDNVKRILQIR----
>Q9BPG0_Conotoxin/1-26 Pn-B0151_Belongs to the conotoxin T superfamily.
LQKTKDDMPLASFHDNVKRILQTLSN--
>Q9BPG1_Conotoxin/4-31 Vn5.3_Belongs to the conotoxin T superfamily.
QPKTKNFMTRASLRDFAKKTPKRLSKLR
>Q9BPG2_Conotoxin/4-31 Vn5.3_Belongs to the conotoxin T superfamily.
QPKTKYYVPRASRRDFAKKTPKRLSKLR
>Q9BPG3_Conotoxin/1-28 VnMRCL-011_Belongs to the conotoxin T superfamily.
QPKTKYDVPLASRHDFAKKTPKRLSKPR
>Q9BPG6_Epsilon-conotoxin/4-31 TxVA_Belongs to the conotoxin T superfamily.
RTKTDDDVPLSPLRDNLKRTIRTRLNIR
>Q9BPG7_Conotoxin/4-28 Tx-D0111_Belongs to the conotoxin T superfamily.
PLKTKDDMPQASFHGNARRTLQMLS---
>Q9BPG8_Conotoxin/4-30 Pn-B02_Belongs to the conotoxin T superfamily.
LPKTEDNVPLSSFHDNLKRTRRIHLNI-
>Q9BPH1_Conotoxin/1-24 TxXIIIA_Belongs to the conotoxin T superfamily.
ELKAKDDMPQASFHDNAERDQQKK----
>Q9BPH2_Conotoxin/1-23 PnMRCL-022_Belongs to the conotoxin T superfamily.
RPKTKD---LASFHDNAKRTQHIFWS--
>Q9U6Z5_Conotoxin/4-29 Im5.1_Belongs to the conotoxin T superfamily.
QPRNKDRVHLISLLDNHKQILQRDWN--
>Q9U6Z6_Conotoxin/4-31 p5a_Belongs to the conotoxin T superfamily.
HPKTKDDMPLASFHDNAKGTLQRFWKKR
>Q9U6Z8_Conotoxin/1-27 Gm5.2_Belongs to the conotoxin T superfamily.
QPKTKDDVPLAPLHDNIRSTLQTLRKK-
>Q9U6Z9_Conotoxin/2-29 Gm5.1_Belongs to the conotoxin T superfamily.
QLKTKDDMPLASFHGNGRRILRMLSNKR
>Q9U700_Conotoxin/1-27 Tx5.1_Belongs to the conotoxin T superfamily.
QPKTKDDVPLAPLHDNAKSALQHLNQR-
