# Supplementary material for: Improved prediction of conopeptide superfamilies with ConoDictor 2.0
Source: Bioinform Adv. 2021 Jun 17;1(1):vbab011. doi: 10.1093/bioadv/vbab011 (PMC9710579; doi:10.1093/bioadv/vbab011)
Supplement: vbab011_Supplementary_Data [file vbab011_supplementary_data.zip › Supplementary Materials for Online/supplementary_file2/T_sig.aln]

>C0KYC3_Conotoxin/1-22 Sr5.4_Belongs to the conotoxin T superfamily.
MRCLPVFVILLLLIASAPSVDA
>C0KYC5_Conotoxin/1-22 Sr5.6_Belongs to the conotoxin T superfamily.
MRCLPVFVILLLLIASASSVDA
>H8Y1U0_Conotoxin/1-18 Im5.4_Belongs to the conotoxin T superfamily.
MRCLPVVVFLLLLLSAAA----
>P0C2B0_Conotoxin/1-19 ViVA_Belongs to the conotoxin T superfamily.
MRCVPVFIILLLLIPSASS---
>P0C2B1_Conotoxin/1-22 ViVB_Belongs to the conotoxin T superfamily.
MRCVPVFIILLLLIPSAPSAAV
>P0C636_Conotoxin/1-22 Pu5.1_Belongs to the conotoxin T superfamily.
MRCVPVFVILLLLIASTPSVDA
>P0C640_Conotoxin/1-22 Pu5.5_Belongs to the conotoxin T superfamily.
MRCVPVFIILLVLIASAPSVDA
>P0C641_Conotoxin/1-19 Pu5.6_Belongs to the conotoxin T superfamily.
MRCVPVFVILLLLIASAAS---
>P0C666_Conotoxin/1-19 Ca5.1_Belongs to the conotoxin T superfamily.
MRCVPVFIILLLLASPAAS---
>P0C667_Conotoxin/1-22 Ca5.2_Belongs to the conotoxin T superfamily.
MRCVPVFLILLGLIASAPSVDA
>P0C668_Conotoxin/1-22 Ca5.3_Belongs to the conotoxin T superfamily.
MRCVPVFIILLLLIASAPGVDA
>P0C669_Conotoxin/1-22 Vi5.1a_Belongs to the conotoxin T superfamily.
MRCVPVFIILLLLIPSAPSADA
>P0C670_Conotoxin/1-22 Vi5.1b_Belongs to the conotoxin T superfamily.
MLCVPVFIILFIIIPFAPTSES
>P0C906_Conotoxin/1-22 Leo-T1_Belongs to the conotoxin T superfamily.
MRCLPVFIILLLLIPSAPSVDA
>P0C907_Conotoxin/1-22 Leo-T2_Belongs to the conotoxin T superfamily.
MRCLPVFIILPLLIPSAPSVDA
>P0DJC4_Conotoxin/1-22 Qc5.1_Belongs to the conotoxin T superfamily.
MRCVPVFIILLLLSPSAPSVDA
>P58808_Chi-conotoxin/1-19 MrIA_Belongs to the conotoxin T superfamily.
MRCLPVLIILLLLTASAPG---
>P81755_Epsilon-conotoxin/1-19 TxVA_Belongs to the conotoxin T superfamily.
MRCFPVFIILLLLIASAPC---
>Q1A3Q1_Conotoxin/1-19 Lt5.10_Belongs to the conotoxin T superfamily.
MLCLPVFIILLLLASPAAP---
>Q1A3Q5_Conotoxin/1-19 Lt5.8_Belongs to the conotoxin T superfamily.
MLCLPVFIILLLLVSPAAT---
>Q1A3R0_Conotoxin/1-22 Lt5.5_Belongs to the conotoxin T superfamily.
MRCLQVFIIFLLLIPSPPSVDA
>Q3YEE8_Conotoxin/1-19 TeAr154_Belongs to the conotoxin T superfamily.
MHCLPVFVILLLLTASGLS---
>Q3YEE9_Conotoxin/1-22 TeAr151_Belongs to the conotoxin T superfamily.
MRCLPVFVVLLLLIASAPSVDA
>Q3YEH0_Conotoxin/1-22 LeDr243_Belongs to the conotoxin T superfamily.
MRCLPVFVILLLLIASTPSIDA
>Q3YEH3_Conotoxin/1-22 Lt5.3_Belongs to the conotoxin T superfamily.
MRFLPVFIILLLLIPSAPSVDA
>Q3YEH6_Conotoxin/1-22 Bt5.1_Belongs to the conotoxin T superfamily.
MRGLPVFVILLLLIASEPSVDA
>Q6PN80_Conotoxin/1-19 Lp5.2_Belongs to the conotoxin T superfamily.
MRCVPVFIILLLLASPAAP---
>Q6PN81_Conotoxin/1-22 Lp5.1_Belongs to the conotoxin T superfamily.
MRCVPVFIILLLLIPSAPSVDA
>Q6PN82_Conotoxin/1-19 mr5.4a_Belongs to the conotoxin T superfamily.
MRCVPVFVILLLLIASAPS---
>Q6PN83_Conotoxin/1-19 mr5.3_Belongs to the conotoxin T superfamily.
MRCVPVFVILLLLIASVPS---
>Q6PN84_Conotoxin/1-19 mr5.2_Belongs to the conotoxin T superfamily.
MRCVPVFVILLLLIASAPT---
>Q9BH21_Conotoxin/1-22 Tx-D021_Belongs to the conotoxin T superfamily.
MRCLPVFVILLLLIASTPSVDA
>Q9BH75_Conotoxin/1-22 Ts-011_Belongs to the conotoxin T superfamily.
MHCLPVLVILLLLIASTPSVDA
>Q9BH79_Conotoxin/1-19 Ar5.3_Belongs to the conotoxin T superfamily.
MLCLPVFIILLLLASPAAS---
>Q9BPD2_Conotoxin/1-19 ArMLCL-022_Belongs to the conotoxin T superfamily.
MLCLPVFIILLLLASTAAS---
>Q9BPE6_Conotoxin/1-22 Ts-011_Belongs to the conotoxin T superfamily.
MHCLPVPVILLLLIASTPSVDA
>Q9BPE7_Conotoxin/1-22 Pn-B01411_Belongs to the conotoxin T superfamily.
MRCFPVFIILLLLMASAPSFDA
>Q9BPE9_Chi-conotoxin-like/1-22 PnMRCL-013_Belongs to the conotoxin T superfamily.
MRCLPVFVILLLLTASGPSVDA
>Q9BPF2_Conotoxin/1-22 Vn-05_Belongs to the conotoxin T superfamily.
MRCLPVFIILLVLSASAPSVDA
>Q9BPF3_Conotoxin/1-22 Pn-B01121_Belongs to the conotoxin T superfamily.
MCCLPVFVILLLLIASAPSVDA
>Q9BPF4_Conotoxin/1-19 PnMRCL-0111_Belongs to the conotoxin T superfamily.
MRCLPVFIVLLLLIVSAPG---
>Q9BPF5_Conotoxin/1-20 TsMRCL-04_Belongs to the conotoxin T superfamily.
MRCLPVFIILLLLIPSAASA--
>Q9BPF8_Conotoxin/1-22 PnMRCL-0111_Belongs to the conotoxin T superfamily.
MHCLSVFVILLLLTASAPSVDA
>Q9BPG1_Conotoxin/1-19 Vn5.3_Belongs to the conotoxin T superfamily.
MHCLPVFVILLLLIASAPG---
>Q9BPG3_Conotoxin/1-22 VnMRCL-011_Belongs to the conotoxin T superfamily.
MRCLPVFVILLLLIASAPGVDA
>Q9BPG8_Conotoxin/1-19 Pn-B02_Belongs to the conotoxin T superfamily.
MRCLPVFIILLLLIASAPS---
>Q9BPH1_Conotoxin/1-22 TxXIIIA_Belongs to the conotoxin T superfamily.
MRCLPVFVILLLLIASVPSVDA
>Q9BPH2_Conotoxin/1-22 PnMRCL-022_Belongs to the conotoxin T superfamily.
MRCLPVFVILLLLIASTPSVNA
>Q9U6Z5_Conotoxin/1-19 Im5.1_Belongs to the conotoxin T superfamily.
MYCLPVFIILLLLISSAPS---
>Q9U6Z6_Conotoxin/1-19 p5a_Belongs to the conotoxin T superfamily.
MRCLPVFVILLLLIPSAPC---
>Q9U6Z9_Conotoxin/1-21 Gm5.1_Belongs to the conotoxin T superfamily.
MRYLPVFVILLLLIASIPS-DT
