# Supplementary material for: Improved prediction of conopeptide superfamilies with ConoDictor 2.0
Source: Bioinform Adv. 2021 Jun 17;1(1):vbab011. doi: 10.1093/bioadv/vbab011 (PMC9710579; doi:10.1093/bioadv/vbab011)
Supplement: vbab011_Supplementary_Data [file vbab011_supplementary_data.zip › Supplementary Materials for Online/supplementary_file4/accession_nb.txt]

P03599
P42212
P02592
Q0MWV8
Q9GV16
Q9GV72
P07164
Q9GNN8
P58762
Q6J201
A7L035
A7L036
Q331K1
Q9GNV2
Q8ITI5
P39047
Q08121
P27464
Q9U5M4
Q03443
Q03442
P40821
Q4ZFU2
P81694
A0A0D4WV12
K9USW8
A0A0D4WTV1
P83919
P17727
P00399
P58604
Q5YD77
Q1KY80
Q5YD75
Q1KY79
P13494
P59367
P0CE78
Q7Z1Y7
P29425
Q4ZFU1
P0C2K0
P59368
P81790
Q5YD76
P0C2L1
P0C2L0
P02241
P02242
P14750
P81792
P0C2K2
P01478
P83911
O76199
B3EWS5
B3EWS6
P84034
A0A0A0V633
Q7Z1N0
A0A0A0V662
P83895
P84033
P81791
P83996
O76200
P29423
P84062
P84000
P83910
P83892
P86418
P14530
Q9I8X1
P83512
Q90WC0
Q9PW35
P0C7B0
P30431
Q698K8
Q9W6M5
P83519
P85109
Q58L96
P0DJ43
P0DM89
P0DM90
Q9YI19
P0DJH3
P60244
P0DJG7
A2TK72
B6EWW8
Q9I8X2
Q9PVK9
Q9PWJ0
P85103
Q26622
O61577
A0A144LUY5
Q26614
P91953
A0A144LVL3
P22757
Q27749
P10079
Q27750
A2CI35
P16393
Q26627
P35978
O61585
P69139
P06146
Q9GYZ0
P02292
P02290
P69140
P02291
Q9GV77
Q00492
P22031
P0CAQ4
P0C8U6
P15471
A0SE60
P50985
P0CB08
A1X8C3
P0CY80
P0CB12
Q9XZK6
P85886
P0CY75
P0C829
P56639
O77256
P0DKP5
D4HPD6
P0CE73
P0DPL9
P0C1Y2
P0C828
P0CAQ5
P0CY79
E2DIH6
A1X8B6
P55963
P0DKP6
P0CY87
A1X8C2
E2DIH5
P0CY86
P0CY78
A1X8B8
C6ZJQ2
A1X8B9
P0DKZ1
P69745
P58806
P0CG46
P0CE34
P0CE25
P0C1W5
P0CE36
P0CE24
A0A0A0VBX4
C3VVN6
C3VVN5
P0CE26
P0CE31
P0CE28
Q7Z090
D6C4H9
P69495
C7DQC2
C7DQX8
Q9U3Z3
C7DQC1
P69501
Q5I4E5
P0C254
C7DQB7
C7DQX7
P69499
D2DGD8
D2DGD5
D2DGD3
Q0N4U3
P0CY83
D6C4J0
B3SVF0
B6V6L0
Q9BPH8
Q9BPJ0
Q2I2Q5
P0C1N3
P58925
A0A2I6EDN0
A0A2I6EDN3
P69769
P0C1N4
Q9BH51
A0A2I6EDL3
Q9BPJ2
Q5EHP4
A0A2I6EDM5
Q2I2Q2
P0C7I1
Q2I2Q3
Q9BPH9
A0A2I6EDL2
P01523
Q9BPI3
Q9BPH4
Q2I2Q1
Q9BPI4
Q9BPJ5
C1J5M6
P0C1N1
Q9BPI8
Q5EHP2
D5L5Q7
Q9BPI5
P0DKQ0
Q5EHP1
Q9BPJ7
A0A2I6EDM2
P56713
Q9BP93
Q9UA86
Q9BP87
Q9U645
P56714
Q9UA93
P0CY67
Q9TVF6
P0CY63
Q3YEE3
P0CY65
Q9BPA3
Q9UA72
P69754
Q9TVR4
Q9XZK2
Q5K0D6
Q5K0C8
Q9BP92
Q3YEG7
Q9N633
P0C833
Q9BH84
Q2I2R3
Q9BP88
P0C902
P0CB09
P69761
Q9TVQ7
Q5K0C2
D6C4K9
Q2I2R4
D2Y495
Q9XYZ0
Q9XZK4
Q3YEE5
P69750
P0C8V9
Q5K0D7
Q9U655
Q9U648
P0DJC7
Q3YEF3
D5KR59
D2Y496
Q9U650
D2Y492
Q9BP84
Q9BP79
Q9U656
D6C4L6
P0C8V8
Q9U651
P18511
Q9BP80
P0C8V7
Q9XZK9
Q9UA71
P0CB10
Q5K0B9
B2KJ30
Q5K0D3
P0CY69
D6C4L7
Q9N6A4
Q9TVK3
Q3YED5
P0C8V6
P69749
Q86RA3
Q9BPA0
D6C4L3
D6C4L2
Q3YEG3
Q9BP95
Q5K0C0
Q9BP85
Q9U644
Q9BPA4
P69757
P56708
Q9U660
Q9TVF7
Q5K0C1
Q5K0D8
Q9XZL2
P69763
Q9XZK8
Q9U662
C7T187
Q3YEE6
A6YR21
Q3YEF8
Q9BPA7
Q9BPC8
P58922
Q9BPC6
G1AS82
Q9BPB9
P24160
G1AS76
Q9BPD0
Q9BPC7
Q9BPC0
Q9BPC4
P0C834
Q9BPB0
C8CK79
Q9BPC1
Q3YEF9
Q9BPA6
G1AS83
Q9BPC5
Q3YEF4
B0KZ79
Q3YEF7
Q9BHB7
G1AS77
Q9BPB2
B0KZ78
G1AS78
Q9BP65
Q9BP60
Q9BP69
Q9BP73
Q9BP67
Q9BP64
Q9BP63
Q9BP58
Q3YEF0
Q9BP72
Q9GU57
A0A3G1VU81
P84707
P84704
B2CI27
B1PZN6
P58924
P0C2B0
Q1A3Q5
Q9BPD2
Q9BPE6
C0KYC4
Q9BH75
Q9BPG7
P0C639
Q9BPE9
Q3YEH3
Q3YEG9
Q3YEH2
Q9U6Z9
Q9BPG1
Q9BPE3
P0C2B1
Q9U6Z8
D6C4H5
P69767
Q9BPF9
Q9BP51
Q9BPF8
D2Y173
Q9BH81
Q1A3Q2
Q1A3Q9
Q9BPG5
Q9BPE2
Q9BPG0
Q9BPG2
Q9BP53
P0C637
Q9BH79
Q9BPD5
P0C666
Q6PN82
Q9BPH2
D2Y172
Q9U6Z6
P0C638
Q9BPF2
P0C640
P69766
Q3YEH5
Q9BPD6
Q1A3R0
P0DJC5
P58808
Q9BPD4
Q1A3Q6
Q68IP5
Q9BH21
