# Supplementary material for: Improved prediction of conopeptide superfamilies with ConoDictor 2.0
Source: Bioinform Adv. 2021 Jun 17;1(1):vbab011. doi: 10.1093/bioadv/vbab011 (PMC9710579; doi:10.1093/bioadv/vbab011)
Supplement: vbab011_Supplementary_Data [file vbab011_supplementary_data.zip › Supplementary Materials for Online/supplementary_file5/accession_nb.txt]

P0CAQ4
P0C8U6
P15471
A0SE60
P50985
P0CB08
A1X8C3
P0CY80
P0CB12
Q9XZK6
P85886
P0CY75
P0C829
P56639
O77256
P0DKP5
D4HPD6
P0CE73
P0DPL9
P0C1Y2
P0C828
P0CAQ5
P0CY79
E2DIH6
A1X8B6
P55963
P0DKP6
P0CY87
A1X8C2
E2DIH5
P0CY86
P0CY78
A1X8B8
C6ZJQ2
A1X8B9
P0DKZ1
P69745
P58806
P0CG46
P0CE34
P0CE25
P0C1W5
P0CE36
P0CE24
A0A0A0VBX4
C3VVN6
C3VVN5
P0CE26
P0CE31
P0CE28
Q7Z090
D6C4H9
P69495
C7DQC2
C7DQX8
Q9U3Z3
C7DQC1
P69501
Q5I4E5
P0C254
C7DQB7
C7DQX7
P69499
D2DGD8
D2DGD5
D2DGD3
Q0N4U3
P0CY83
D6C4J0
B3SVF0
B6V6L0
Q9BPH8
Q9BPJ0
Q2I2Q5
P0C1N3
P58925
A0A2I6EDN0
A0A2I6EDN3
P69769
P0C1N4
Q9BH51
A0A2I6EDL3
Q9BPJ2
Q5EHP4
A0A2I6EDM5
Q2I2Q2
P0C7I1
Q2I2Q3
Q9BPH9
A0A2I6EDL2
P01523
Q9BPI3
Q9BPH4
Q2I2Q1
Q9BPI4
Q9BPJ5
C1J5M6
P0C1N1
Q9BPI8
Q5EHP2
D5L5Q7
Q9BPI5
P0DKQ0
Q5EHP1
Q9BPJ7
A0A2I6EDM2
P56713
Q9BP93
Q9UA86
Q9BP87
Q9U645
P56714
Q9UA93
P0CY67
Q9TVF6
P0CY63
Q3YEE3
P0CY65
Q9BPA3
Q9UA72
P69754
Q9TVR4
Q9XZK2
Q5K0D6
Q5K0C8
Q9BP92
Q3YEG7
Q9N633
P0C833
Q9BH84
Q2I2R3
Q9BP88
P0C902
P0CB09
P69761
Q9TVQ7
Q5K0C2
D6C4K9
Q2I2R4
D2Y495
Q9XYZ0
Q9XZK4
Q3YEE5
P69750
P0C8V9
Q5K0D7
Q9U655
Q9U648
P0DJC7
Q3YEF3
D5KR59
D2Y496
Q9U650
D2Y492
Q9BP84
Q9BP79
Q9U656
D6C4L6
P0C8V8
Q9U651
P18511
Q9BP80
P0C8V7
Q9XZK9
Q9UA71
P0CB10
Q5K0B9
B2KJ30
Q5K0D3
P0CY69
D6C4L7
Q9N6A4
Q9TVK3
Q3YED5
P0C8V6
P69749
Q86RA3
Q9BPA0
D6C4L3
D6C4L2
Q3YEG3
Q9BP95
Q5K0C0
Q9BP85
Q9U644
Q9BPA4
P69757
P56708
Q9U660
Q9TVF7
Q5K0C1
Q5K0D8
Q9XZL2
P69763
Q9XZK8
Q9U662
C7T187
Q3YEE6
A6YR21
Q3YEF8
Q9BPA7
Q9BPC8
P58922
Q9BPC6
G1AS82
Q9BPB9
P24160
G1AS76
Q9BPD0
Q9BPC7
Q9BPC0
Q9BPC4
P0C834
Q9BPB0
C8CK79
Q9BPC1
Q3YEF9
Q9BPA6
G1AS83
Q9BPC5
Q3YEF4
B0KZ79
Q3YEF7
Q9BHB7
G1AS77
Q9BPB2
B0KZ78
G1AS78
Q9BP65
Q9BP60
Q9BP69
Q9BP73
Q9BP67
Q9BP64
Q9BP63
Q9BP58
Q3YEF0
Q9BP72
Q9GU57
A0A3G1VU81
P84707
P84704
B2CI27
B1PZN6
P58924
P0C2B0
Q1A3Q5
Q9BPD2
Q9BPE6
C0KYC4
Q9BH75
Q9BPG7
P0C639
Q9BPE9
Q3YEH3
Q3YEG9
Q3YEH2
Q9U6Z9
Q9BPG1
Q9BPE3
P0C2B1
Q9U6Z8
D6C4H5
P69767
Q9BPF9
Q9BP51
Q9BPF8
D2Y173
Q9BH81
Q1A3Q2
Q1A3Q9
Q9BPG5
Q9BPE2
Q9BPG0
Q9BPG2
Q9BP53
P0C637
Q9BH79
Q9BPD5
P0C666
Q6PN82
Q9BPH2
D2Y172
Q9U6Z6
P0C638
Q9BPF2
P0C640
P69766
Q3YEH5
Q9BPD6
Q1A3R0
P0DJC5
P58808
Q9BPD4
Q1A3Q6
Q68IP5
Q9BH21
B2WVB4
A0A6G6CL11
A0A075M600
A0A075M7B2
A0A075M5Q0
A0A075M6Z7
A0A6G6CL50
B2WVB7
B2WVB3
H6TCP3
B2WVH0
B2WVG7
B2WVF7
A0A2H4U9W9
A0A343RHQ8
A0A2H4UCI9
Q53CD4
Q53CE1
Q53C97
Q53CC7
Q53C79
Q53C68
Q53C99
Q53CC5
Q53C64
Q53CC8
Q53C80
Q53CD8
Q53C82
Q53CC4
Q53C90
Q53C81
Q53C87
Q53CB1
Q53CA8
Q53CD0
Q53CA3
Q53C84
Q53CB6
Q53CE8
Q53CB5
Q53C71
Q53C76
A0A0U2DGQ9
A0A168S174
A0A173GUA8
C8XQS3
W5S5N0
A0A191TF75
A0A0M4FH58
A2CL41
A0A1L3N1Q9
A0A2H4UAN9
A0A2H4UBL5
A0A2H4UAJ4
A0A2H4UCA2
A0A1W6ETF3
A0A2H4UCH1
A0A4P8DP96
A0A2H4UCJ5
A0A343RI90
A0A343RI12
A0A2H4UCI8
A0A1L3N1S7
A0A2H4UAY6
A0A3G4S647
A0A1W6ETS5
A0A1W6ETH6
A0A2H4UAS5
A0A343RI38
A0A1L3N1N2
A0A2H4UB06
A0A7D5T4R2
A0A343RI25
A0A2H4UCP0
A0A2H4UBS2
A0A2H4UBE1
A0A343RIC9
A0A2H4UA22
A0A2H4UB31
A0A1X9ZP96
A0A2H4UAC6
A0A2H4UC43
A0A1W6ETC1
A0A2H4UBI5
A0A2H4U9W5
A0A2H4UBJ9
A0A2H4UBW9
A0A2H4UBT5
A0A2H4UBR4
A0A2H4UCQ1
A0A2H4U9Z0
A0A343RIB6
A0A2H4UB59
A0A2H4UB96
A0A2H4U9U3
A0A2H4UA45
A0A510APL1
A0A1L3N1N8
A0A2H4UBY7
A0A2H4UAE0
A0A2H4UCA7
A0A343RI64
A0A1W6ETJ2
A0A2H4UA74
A0A2H4UAX3
A0A2H4UCP2
A0A1W6ET92
A0A343RHS1
A0A2H4UAH0
A0A2H4UC42
A0A510APB0
A0A343RHU7
A0A343RHT4
A0A173GUD1
A0A510AT72
A0A510AQE8
A0A2H4UB71
Q7YFA5
Q1HGL1
A0A075MCG6
B7SM51
B7SM57
B7SM46
A0A075M8D1
B7SM47
A0A075MCN0
A0A075M7L3
B7SRM8
B3SZE2
A0A0C4S466
A0A142J742
B7SM50
A0A0C4S4L6
A0A075M7I5
D4HPI9
A0A1B4Z1Y2
H6TD11
A0A142J743
H6TCT8
A0A3G2QUF9
A0A1B4Z1Y1
A0A1D7YV67
A0A0D3MN38
A0A075M6W9
A0A1B4Z1Y3
B7SXM4
E3SZS4
B7SRM1
B7SUM5
E3SZS5
A0A075M7D0
A0A075M6U0
A0A0C4S4L4
A0A510B5Q2
B7SUM6
A0A0D3MNX3
A0A0C4SB80
D5IGI2
B2WVA0
A0A075M7J0
D4HPI3
A0A510B3F5
D5IGI5
B2WVI6
H6TD30
D4HPI4
I0CIH5
A0A075M5Q6
A0A075M6Q2
A0A510B0M6
B7SUM1
A0A3G2QVN4
A0A075M8P7
A0A075M6U8
A0A075M7Z1
A0A075M7K6
A0A097ZNE8
D3JLP0
A0A075M8M0
A0A075M821
A0A075M8C7
A0A075M8B2
A0A075MCK8
H8YJF7
A0A075M5Z0
A0A075M7G3
H6TBX0
D5FX91
A0A075M7Z9
A0A075M797
D5FX87
H6TBX4
A0A075M5F7
A0A075M7P3
A0A075M743
A0A411FEL6
H8YJF8
A0A075M5R1
A0A075M6Q0
A0A075M688
A0A075M713
A0A510B0L2
A0A075M6W1
A0A0C4S468
A0A075M8E4
A0A075M704
A0A0G3XSJ3
A0A075M6Q5
A0A075M831
D5FX92
D5FX90
A0A075MBT2
D5FX93
A0A075M894
A0A075M6Y3
A0A089FPN3
A0A075M8C1
H6TCJ5
A0A075M8R8
A0A075M6C6
A0A075M7B4
C7T160
B0YFM7
H8YJF9
A0A510B0N7
A0A1D7YV73
D5FX86
A0A075M866
A0A075M721
A0A0C4SB74
C6ZGB1
A0A075MB22
A0A1D7YV56
A0A075M6P1
A0A075M5X3
A0A075M709
B7SM39
A0A075M787
A0A075M6A3
A0A075MCS5
A0A075M8L7
H6TBX1
A0A0C4S4N4
A0A650AN97
A0A650AN58
A0A650AND6
A0A650ANP4
A0A650AN83
A0A650ANQ5
